# Supplementary material for: Octa­kis(3-methyl­anilinium) hexa­chlorido­cadmate tetra­chloride
Source: Acta Crystallogr Sect E Struct Rep Online. 2011 Nov 25;67(Pt 12):m1827. doi: 10.1107/S1600536811049464 (PMC3238727; doi:10.1107/S1600536811049464)
Supplement: Supplementary file 1 [file e-67-m1827-sup1.cif]

##############################################################################
#                                                                            #
# This CIF contains the data in a paper accepted for publication in          #
# Acta Crystallographica Section E. It conforms to the requirements of       #
# Notes for Authors for Acta Crystallographica Section E, and has been       #
# peer reviewed under the auspices of the IUCr Commission on Journals.       #
#                                                                            #
# Full details of the Crystallographic Information File format               #
# are given in the paper "The Crystallographic Information File (CIF):       #
# a New Standard Archive File for Crystallography" by S. R. Hall, F. H.      #
# Allen and I. D. Brown [Acta Cryst. (1991), A47, 655-685].                  #
#                                                                            #
# The current version of the core CIF dictionary is obtainable from          #
# ftp://ftp.iucr.org/pub/cif_core.dic.                                       #
#                                                                            #
# Software is freely available for graphical display of the structure(s)     #
# in this CIF. For information consult the CIF software page                 #
# http://www.iucr.org/resources/cif/software.                                #
#                                                                            #
# This file may be used for bona fide research purposes within the           #
# scientific community so long as proper attribution is given to the journal # 
# article from which it was obtained.                                        #
#                                                                            #
##############################################################################
data_I
_audit_creation_method     SHELXL-97
_chemical_name_systematic
;
Octakis(3-methylanilinium) hexachloridocadmate tetrachloride
;
_chemical_name_common     ?
_chemical_formula_moiety     '8(C7 H10 N +), Cd Cl6 4-, 4(Cl -)'
_chemical_formula_sum     'C56 H80 Cd Cl10 N8'
_chemical_formula_iupac     '(C7 H10 N)8 [Cd Cl6] Cl4'
_chemical_formula_weight     1332.18
_chemical_melting_point     ?
_symmetry_cell_setting     triclinic
_symmetry_space_group_name_H-M     'P -1'
_symmetry_space_group_name_Hall     '-P 1'
loop_
    _symmetry_equiv_pos_as_xyz
    'x, y, z'
    '-x, -y, -z'
_cell_length_a     8.8863(18)
_cell_length_b     14.116(3)
_cell_length_c     14.251(3)
_cell_angle_alpha     87.92(3)
_cell_angle_beta     71.88(3)
_cell_angle_gamma     75.20(3)
_cell_volume     1640.8(6)
_cell_formula_units_Z     1
_cell_measurement_reflns_used     ?
_cell_measurement_theta_min     3.36
_cell_measurement_theta_max     25
_cell_measurement_temperature     293(2)
_exptl_crystal_description     block
_exptl_crystal_colour     colourless
_exptl_crystal_size_max     0.20
_exptl_crystal_size_mid     0.20
_exptl_crystal_size_min     0.20
_exptl_crystal_density_diffrn     1.348
_exptl_crystal_density_meas     ?
_exptl_crystal_density_method     'not measured'
_exptl_crystal_F_000     690
_exptl_absorpt_coefficient_mu     0.781
_exptl_absorpt_correction_type     multi-scan
_exptl_absorpt_process_details     '(CrystalClear; Rigaku, 2005)'
_exptl_absorpt_correction_T_min     0.8595
_exptl_absorpt_correction_T_max     0.8595
_exptl_special_details     ?
_diffrn_ambient_temperature     293(2)
_diffrn_radiation_type     MoK\a
_diffrn_radiation_wavelength     0.71073
_diffrn_radiation_source     'fine-focus sealed tube'
_diffrn_radiation_monochromator     graphite
_diffrn_measurement_device_type     'Rigaku SCXmini CCD'
_diffrn_measurement_method     'CCD_Profile_fitting'
_diffrn_detector_area_resol_mean     ?
_diffrn_reflns_number     14045
_diffrn_reflns_av_R_equivalents     0.0641
_diffrn_reflns_av_sigmaI/netI     0.0801
_diffrn_reflns_theta_min     3.01
_diffrn_reflns_theta_max     25.00
_diffrn_reflns_theta_full     25.00
_diffrn_measured_fraction_theta_max     0.998
_diffrn_measured_fraction_theta_full     0.998
_diffrn_reflns_limit_h_min     -10
_diffrn_reflns_limit_h_max     10
_diffrn_reflns_limit_k_min     -16
_diffrn_reflns_limit_k_max     16
_diffrn_reflns_limit_l_min     -16
_diffrn_reflns_limit_l_max     16
_diffrn_standards_number     3
_diffrn_standards_interval_count     180
_diffrn_standards_interval_time     9
_diffrn_standards_decay_%     0
_refine_special_details
;
 Refinement of F^2^ against ALL reflections.  The weighted R-factor wR and
 goodness of fit S are based on F^2^, conventional R-factors R are based
 on F, with F set to zero for negative F^2^. The threshold expression of
 F^2^ > 2sigma(F^2^) is used only for calculating R-factors(gt) etc. and is
 not relevant to the choice of reflections for refinement.  R-factors based
 on F^2^ are statistically about twice as large as those based on F, and R-
 factors based on ALL data will be even larger.
;
_reflns_number_total     5776
_reflns_number_gt     4134
_reflns_threshold_expression     I>2\s(I)
_refine_ls_structure_factor_coef     Fsqd
_refine_ls_matrix_type     full
_refine_ls_R_factor_all     0.0892
_refine_ls_R_factor_gt     0.0532
_refine_ls_wR_factor_gt     0.1261
_refine_ls_wR_factor_ref     0.1436
_refine_ls_goodness_of_fit_ref     0.905
_refine_ls_restrained_S_all     0.915
_refine_ls_number_reflns     5776
_refine_ls_number_parameters     348
_refine_ls_number_restraints     18
_refine_ls_hydrogen_treatment     constr
_refine_ls_weighting_scheme     calc
_refine_ls_weighting_details
         'calc w=1/[\s^2^(Fo^2^)+(0.0846P)^2^+0.9416P] where P=(Fo^2^+2Fc^2^)/3'
_atom_sites_solution_hydrogens     geom
_atom_sites_solution_primary     direct
_atom_sites_solution_secondary     difmap
_refine_ls_shift/su_max     0.074
_refine_ls_shift/su_mean     0.001
_refine_diff_density_max     0.537
_refine_diff_density_min     -0.393
_refine_ls_extinction_method     none
_refine_ls_extinction_coef     ?
loop_
    _atom_type_symbol
    _atom_type_description
    _atom_type_scat_dispersion_real
    _atom_type_scat_dispersion_imag
    _atom_type_scat_source
    'C' 'C' 0.0033 0.0016
                         'International Tables Vol C Tables 4.2.6.8 and 6.1.1.4'
    'H' 'H' 0.0000 0.0000
                         'International Tables Vol C Tables 4.2.6.8 and 6.1.1.4'
    'Cd' 'Cd' -0.8075 1.2024
                         'International Tables Vol C Tables 4.2.6.8 and 6.1.1.4'
    'Cl' 'Cl' 0.1484 0.1585
                         'International Tables Vol C Tables 4.2.6.8 and 6.1.1.4'
    'N' 'N' 0.0061 0.0033
                         'International Tables Vol C Tables 4.2.6.8 and 6.1.1.4'
_computing_data_collection     'CrystalClear (Rigaku, 2005)'
_computing_cell_refinement     'CrystalClear (Rigaku, 2005)'
_computing_data_reduction     'CrystalClear (Rigaku, 2005)'
_computing_structure_solution     'SHELXS97 (Sheldrick, 2008)'
_computing_structure_refinement     'SHELXL97 (Sheldrick, 2008)'
_computing_molecular_graphics     'SHELXTL (Sheldrick, 2008)'
_computing_publication_material     'SHELXTL (Sheldrick, 2008)'
loop_
    _atom_site_type_symbol
    _atom_site_label
    _atom_site_fract_x
    _atom_site_fract_y
    _atom_site_fract_z
    _atom_site_U_iso_or_equiv
    _atom_site_adp_type
    _atom_site_calc_flag
    _atom_site_refinement_flags
    _atom_site_occupancy
    _atom_site_symmetry_multiplicity
    _atom_site_disorder_assembly
    _atom_site_disorder_group
    N N1 0.8397(6) 0.1086(3) 0.7966(3) 0.0507(11) Uani d . 1 1 . .
    H H1A 0.8672 0.1473 0.8329 0.076 Uiso calc R 1 1 . .
    H H1B 0.9020 0.0477 0.7935 0.076 Uiso calc R 1 1 . .
    H H1C 0.7349 0.1089 0.8241 0.076 Uiso calc R 1 1 . .
    C C1 0.8646(6) 0.1450(4) 0.6958(4) 0.0443(13) Uani d . 1 1 . .
    C C2 0.9124(6) 0.2302(4) 0.6733(4) 0.0483(13) Uani d . 1 1 . .
    H H2 0.9252 0.2660 0.7225 0.058 Uiso calc R 1 1 . .
    C C3 0.9416(7) 0.2637(4) 0.5790(4) 0.0578(16) Uani d . 1 1 . .
    C C4 0.8444(7) 0.0901(4) 0.6257(4) 0.0592(15) Uani d . 1 1 . .
    H H4 0.8137 0.0318 0.6416 0.071 Uiso calc R 1 1 . .
    C C5 0.8702(8) 0.1226(5) 0.5312(5) 0.0686(18) Uani d . 1 1 . .
    H H5 0.8537 0.0874 0.4830 0.082 Uiso calc R 1 1 . .
    C C6 0.9207(8) 0.2074(5) 0.5084(4) 0.0665(18) Uani d . 1 1 . .
    H H6 0.9414 0.2276 0.4439 0.080 Uiso calc R 1 1 . .
    C C7 0.9997(10) 0.3560(5) 0.5545(5) 0.087(2) Uani d . 1 1 . .
    H H7A 1.0879 0.3451 0.4933 0.130 Uiso calc R 1 1 . .
    H H7B 1.0374 0.3729 0.6063 0.130 Uiso calc R 1 1 . .
    H H7C 0.9109 0.4086 0.5483 0.130 Uiso calc R 1 1 . .
    C C8 0.6267(8) 0.8805(5) 0.5669(4) 0.0725(19) Uani d . 1 1 . .
    H H8A 0.5254 0.8858 0.6189 0.109 Uiso calc R 1 1 . .
    H H8B 0.6492 0.9438 0.5575 0.109 Uiso calc R 1 1 . .
    H H8C 0.7139 0.8355 0.5842 0.109 Uiso calc R 1 1 . .
    N N2 0.7149(5) 0.9027(3) 0.2064(3) 0.0496(11) Uani d . 1 1 . .
    H H2A 0.7556 0.9510 0.2179 0.074 Uiso calc R 1 1 . .
    H H2B 0.6314 0.9273 0.1834 0.074 Uiso calc R 1 1 . .
    H H2C 0.7925 0.8593 0.1620 0.074 Uiso calc R 1 1 . .
    C C9 0.6575(6) 0.8539(4) 0.2994(4) 0.0389(12) Uani d . 1 1 . .
    C C10 0.6136(7) 0.8436(4) 0.4724(4) 0.0495(14) Uani d . 1 1 . .
    C C11 0.6709(6) 0.8869(4) 0.3835(4) 0.0421(12) Uani d . 1 1 . .
    H H11 0.7186 0.9387 0.3820 0.050 Uiso calc R 1 1 . .
    C C12 0.5901(7) 0.7776(4) 0.2968(4) 0.0546(15) Uani d . 1 1 . .
    H H12 0.5832 0.7556 0.2380 0.065 Uiso calc R 1 1 . .
    C C13 0.5448(7) 0.7675(5) 0.4711(4) 0.0608(16) Uani d . 1 1 . .
    H H13 0.5058 0.7375 0.5297 0.073 Uiso calc R 1 1 . .
    C C14 0.5323(8) 0.7343(5) 0.3850(5) 0.0681(18) Uani d . 1 1 . .
    H H14 0.4848 0.6826 0.3859 0.082 Uiso calc R 1 1 . .
    C C16 0.7077(9) 0.4512(5) 0.3820(5) 0.094(2) Uani d . 1 1 . .
    H H16A 0.7335 0.4948 0.4213 0.140 Uiso calc R 1 1 . .
    H H16B 0.6992 0.3919 0.4159 0.140 Uiso calc R 1 1 . .
    H H16C 0.6054 0.4822 0.3711 0.140 Uiso calc R 1 1 . .
    C C15 1.0231(6) 0.3114(4) 0.1562(4) 0.0459(13) Uani d . 1 1 . .
    N N3 1.0857(5) 0.2101(3) 0.1154(3) 0.0500(11) Uani d . 1 1 . .
    H H3A 1.0286 0.1724 0.1545 0.075 Uiso calc R 1 1 . .
    H H3B 1.1908 0.1885 0.1115 0.075 Uiso calc R 1 1 . .
    H H3C 1.0758 0.2079 0.0553 0.075 Uiso calc R 1 1 . .
    C C17 1.0827(8) 0.3832(5) 0.1010(5) 0.0707(18) Uani d . 1 1 . .
    H H17 1.1632 0.3677 0.0399 0.085 Uiso calc R 1 1 . .
    C C18 0.9049(7) 0.3321(4) 0.2458(4) 0.0504(14) Uani d . 1 1 . .
    H H18 0.8673 0.2816 0.2812 0.061 Uiso calc R 1 1 . .
    C C19 0.8402(7) 0.4276(4) 0.2847(5) 0.0587(16) Uani d . 1 1 . .
    C C20 1.0205(10) 0.4790(5) 0.1385(6) 0.086(2) Uani d . 1 1 . .
    H H20 1.0587 0.5290 0.1026 0.103 Uiso calc R 1 1 . .
    C C21 0.9007(9) 0.5002(5) 0.2298(6) 0.075(2) Uani d . 1 1 . .
    H H21 0.8601 0.5649 0.2548 0.090 Uiso calc R 1 1 . .
    N N4 0.6578(6) 0.2081(3) 0.1049(4) 0.0551(12) Uani d . 1 1 . .
    H H4A 0.6956 0.1702 0.1481 0.083 Uiso calc R 1 1 . .
    H H4B 0.7416 0.2172 0.0548 0.083 Uiso calc R 1 1 . .
    H H4C 0.5971 0.1793 0.0821 0.083 Uiso calc R 1 1 . .
    C C22 0.5575(7) 0.3031(4) 0.1537(4) 0.0458(13) Uani d . 1 1 . .
    C C23 0.5977(7) 0.3871(4) 0.1165(4) 0.0511(14) Uani d . 1 1 . .
    H H23 0.6900 0.3836 0.0620 0.061 Uiso calc R 1 1 . .
    C C24 0.5009(8) 0.4776(4) 0.1602(5) 0.0579(15) Uani d . 1 1 . .
    C C25 0.4232(10) 0.3057(5) 0.2339(5) 0.088(2) Uani d U 1 1 . .
    H H25 0.3969 0.2481 0.2584 0.105 Uiso calc R 1 1 . .
    C C26 0.3282(11) 0.3950(6) 0.2776(6) 0.112(2) Uani d U 1 1 . .
    H H26 0.2360 0.3982 0.3321 0.134 Uiso calc RU 1 1 . .
    C C27 0.3685(10) 0.4804(5) 0.2410(5) 0.088(2) Uani d U 1 1 . .
    H H27 0.3042 0.5406 0.2720 0.105 Uiso calc R 1 1 . .
    C C28 0.5396(11) 0.5721(5) 0.1201(6) 0.098(3) Uani d . 1 1 . .
    H H28A 0.4503 0.6266 0.1526 0.147 Uiso calc R 1 1 . .
    H H28B 0.5553 0.5720 0.0503 0.147 Uiso calc R 1 1 . .
    H H28C 0.6377 0.5777 0.1319 0.147 Uiso calc R 1 1 . .
    Cd Cd1 0.5000 0.0000 0.0000 0.03328(17) Uani d S 1 2 . .
    Cl Cl1 0.78766(14) -0.00243(8) -0.00119(8) 0.0353(3) Uani d . 1 1 . .
    Cl Cl2 0.45880(15) 0.18683(8) -0.05106(9) 0.0418(3) Uani d . 1 1 . .
    Cl Cl3 0.38016(15) 0.06130(9) 0.19060(9) 0.0436(3) Uani d . 1 1 . .
    Cl Cl4 0.84395(16) 0.08670(9) 0.25439(10) 0.0476(3) Uani d . 1 1 . .
    Cl Cl5 0.04194(17) 0.75072(10) 0.07936(10) 0.0501(3) Uani d . 1 1 . .
loop_
    _atom_site_aniso_label
    _atom_site_aniso_U_11
    _atom_site_aniso_U_22
    _atom_site_aniso_U_33
    _atom_site_aniso_U_12
    _atom_site_aniso_U_13
    _atom_site_aniso_U_23
    N1 0.053(3) 0.055(3) 0.044(3) -0.020(2) -0.012(2) 0.013(2)
    C1 0.036(3) 0.055(3) 0.035(3) -0.005(2) -0.006(2) 0.008(2)
    C2 0.053(3) 0.048(3) 0.041(3) -0.011(3) -0.012(3) 0.006(3)
    C3 0.048(3) 0.058(4) 0.050(4) -0.003(3) -0.002(3) 0.017(3)
    C4 0.070(4) 0.050(4) 0.057(4) -0.013(3) -0.020(3) 0.003(3)
    C5 0.078(5) 0.077(5) 0.046(4) -0.007(4) -0.023(3) -0.007(3)
    C6 0.069(4) 0.073(5) 0.039(3) 0.005(3) -0.010(3) 0.007(3)
    C7 0.093(5) 0.079(5) 0.078(5) -0.032(4) -0.007(4) 0.034(4)
    C8 0.081(5) 0.086(5) 0.043(4) -0.011(4) -0.017(3) 0.000(3)
    N2 0.051(3) 0.062(3) 0.035(2) -0.015(2) -0.014(2) 0.012(2)
    C9 0.037(3) 0.040(3) 0.034(3) -0.005(2) -0.008(2) 0.008(2)
    C10 0.049(3) 0.059(4) 0.035(3) -0.006(3) -0.013(3) 0.005(3)
    C11 0.046(3) 0.044(3) 0.035(3) -0.011(2) -0.012(2) 0.004(2)
    C12 0.069(4) 0.044(3) 0.056(4) -0.011(3) -0.031(3) 0.005(3)
    C13 0.063(4) 0.070(4) 0.048(4) -0.024(3) -0.013(3) 0.023(3)
    C14 0.082(5) 0.050(4) 0.082(5) -0.029(3) -0.031(4) 0.015(3)
    C16 0.101(6) 0.077(5) 0.075(5) 0.010(4) -0.010(4) -0.032(4)
    C15 0.050(3) 0.033(3) 0.051(3) -0.007(2) -0.014(3) -0.003(2)
    N3 0.049(3) 0.038(3) 0.057(3) -0.006(2) -0.012(2) -0.010(2)
    C17 0.079(5) 0.052(4) 0.072(4) -0.023(3) -0.006(4) 0.003(3)
    C18 0.056(3) 0.040(3) 0.053(3) -0.007(3) -0.018(3) -0.002(3)
    C19 0.063(4) 0.046(4) 0.060(4) 0.004(3) -0.022(3) -0.013(3)
    C20 0.113(6) 0.045(4) 0.101(6) -0.035(4) -0.026(5) 0.021(4)
    C21 0.092(5) 0.035(4) 0.092(5) -0.004(3) -0.027(4) -0.015(3)
    N4 0.065(3) 0.034(3) 0.069(3) -0.009(2) -0.027(3) -0.005(2)
    C22 0.055(3) 0.035(3) 0.051(3) -0.006(2) -0.026(3) 0.003(2)
    C23 0.052(3) 0.041(3) 0.052(3) -0.011(3) -0.005(3) 0.002(3)
    C24 0.067(4) 0.040(3) 0.065(4) -0.012(3) -0.019(3) 0.009(3)
    C25 0.115(5) 0.048(4) 0.069(4) -0.027(4) 0.021(4) 0.000(3)
    C26 0.117(5) 0.075(4) 0.095(4) -0.020(4) 0.030(4) -0.006(4)
    C27 0.097(5) 0.046(4) 0.087(5) -0.006(4) 0.010(4) -0.019(3)
    C28 0.119(7) 0.051(4) 0.121(7) -0.036(4) -0.023(6) 0.019(4)
    Cd1 0.0356(3) 0.0329(3) 0.0336(3) -0.0111(2) -0.0123(2) 0.0032(2)
    Cl1 0.0363(6) 0.0349(6) 0.0361(6) -0.0119(5) -0.0111(5) 0.0029(5)
    Cl2 0.0473(7) 0.0325(7) 0.0476(7) -0.0118(5) -0.0174(6) 0.0086(5)
    Cl3 0.0475(7) 0.0479(8) 0.0341(7) -0.0119(6) -0.0109(6) -0.0017(5)
    Cl4 0.0552(8) 0.0414(7) 0.0449(7) -0.0151(6) -0.0123(6) 0.0069(6)
    Cl5 0.0612(9) 0.0426(8) 0.0430(7) -0.0103(6) -0.0136(6) -0.0006(6)
_geom_special_details
;
 All esds (except the esd in the dihedral angle between two l.s. planes)
 are estimated using the full covariance matrix.  The cell esds are taken
 into account individually in the estimation of esds in distances, angles
 and torsion angles; correlations between esds in cell parameters are only
 used when they are defined by crystal symmetry.  An approximate (isotropic)
 treatment of cell esds is used for estimating esds involving l.s. planes.
;
loop_
    _geom_bond_atom_site_label_1
    _geom_bond_atom_site_label_2
    _geom_bond_site_symmetry_2
    _geom_bond_distance
    _geom_bond_publ_flag
    N1 C1 . 1.478(6) ?
    N1 H1A . 0.8900 ?
    N1 H1B . 0.8900 ?
    N1 H1C . 0.8900 ?
    C1 C4 . 1.367(8) ?
    C1 C2 . 1.371(7) ?
    C2 C3 . 1.377(7) ?
    C2 H2 . 0.9300 ?
    C3 C6 . 1.387(9) ?
    C3 C7 . 1.512(9) ?
    C4 C5 . 1.375(8) ?
    C4 H4 . 0.9300 ?
    C5 C6 . 1.377(9) ?
    C5 H5 . 0.9300 ?
    C6 H6 . 0.9300 ?
    C7 H7A . 0.9600 ?
    C7 H7B . 0.9600 ?
    C7 H7C . 0.9600 ?
    C8 C10 . 1.509(8) ?
    C8 H8A . 0.9600 ?
    C8 H8B . 0.9600 ?
    C8 H8C . 0.9600 ?
    N2 C9 . 1.478(6) ?
    N2 H2A . 0.8900 ?
    N2 H2B . 0.8900 ?
    N2 H2C . 0.8900 ?
    C9 C11 . 1.351(7) ?
    C9 C12 . 1.366(7) ?
    C10 C13 . 1.368(8) ?
    C10 C11 . 1.393(7) ?
    C11 H11 . 0.9300 ?
    C12 C14 . 1.385(8) ?
    C12 H12 . 0.9300 ?
    C13 C14 . 1.376(9) ?
    C13 H13 . 0.9300 ?
    C14 H14 . 0.9300 ?
    C16 C19 . 1.496(9) ?
    C16 H16A . 0.9600 ?
    C16 H16B . 0.9600 ?
    C16 H16C . 0.9600 ?
    C15 C18 . 1.362(7) ?
    C15 C17 . 1.372(8) ?
    C15 N3 . 1.464(6) ?
    N3 H3A . 0.8900 ?
    N3 H3B . 0.8900 ?
    N3 H3C . 0.8900 ?
    C17 C20 . 1.380(9) ?
    C17 H17 . 0.9300 ?
    C18 C19 . 1.383(7) ?
    C18 H18 . 0.9300 ?
    C19 C21 . 1.384(9) ?
    C20 C21 . 1.385(10) ?
    C20 H20 . 0.9300 ?
    C21 H21 . 0.9300 ?
    N4 C22 . 1.465(7) ?
    N4 H4A . 0.8900 ?
    N4 H4B . 0.8900 ?
    N4 H4C . 0.8900 ?
    C22 C25 . 1.365(8) ?
    C22 C23 . 1.366(7) ?
    C23 C24 . 1.386(8) ?
    C23 H23 . 0.9300 ?
    C24 C27 . 1.359(9) ?
    C24 C28 . 1.510(8) ?
    C25 C26 . 1.369(10) ?
    C25 H25 . 0.9300 ?
    C26 C27 . 1.383(10) ?
    C26 H26 . 0.9300 ?
    C27 H27 . 0.9300 ?
    C28 H28A . 0.9600 ?
    C28 H28B . 0.9600 ?
    C28 H28C . 0.9600 ?
    Cd1 Cl1 2_655 2.5425(12) ?
    Cd1 Cl1 . 2.5425(12) y
    Cd1 Cl2 . 2.6743(13) y
    Cd1 Cl2 2_655 2.6743(13) ?
    Cd1 Cl3 . 2.6760(15) y
    Cd1 Cl3 2_655 2.6760(15) ?
loop_
    _geom_angle_atom_site_label_1
    _geom_angle_atom_site_label_2
    _geom_angle_atom_site_label_3
    _geom_angle_site_symmetry_1
    _geom_angle_site_symmetry_3
    _geom_angle
    _geom_angle_publ_flag
    C1 N1 H1A . . 109.5 ?
    C1 N1 H1B . . 109.5 ?
    H1A N1 H1B . . 109.5 ?
    C1 N1 H1C . . 109.5 ?
    H1A N1 H1C . . 109.5 ?
    H1B N1 H1C . . 109.5 ?
    C4 C1 C2 . . 121.4(5) ?
    C4 C1 N1 . . 118.5(5) ?
    C2 C1 N1 . . 120.1(5) ?
    C1 C2 C3 . . 121.0(5) ?
    C1 C2 H2 . . 119.5 ?
    C3 C2 H2 . . 119.5 ?
    C2 C3 C6 . . 117.1(6) ?
    C2 C3 C7 . . 120.4(6) ?
    C6 C3 C7 . . 122.5(6) ?
    C1 C4 C5 . . 118.8(6) ?
    C1 C4 H4 . . 120.6 ?
    C5 C4 H4 . . 120.6 ?
    C4 C5 C6 . . 119.7(6) ?
    C4 C5 H5 . . 120.2 ?
    C6 C5 H5 . . 120.2 ?
    C5 C6 C3 . . 122.0(6) ?
    C5 C6 H6 . . 119.0 ?
    C3 C6 H6 . . 119.0 ?
    C3 C7 H7A . . 109.5 ?
    C3 C7 H7B . . 109.5 ?
    H7A C7 H7B . . 109.5 ?
    C3 C7 H7C . . 109.5 ?
    H7A C7 H7C . . 109.5 ?
    H7B C7 H7C . . 109.5 ?
    C10 C8 H8A . . 109.5 ?
    C10 C8 H8B . . 109.5 ?
    H8A C8 H8B . . 109.5 ?
    C10 C8 H8C . . 109.5 ?
    H8A C8 H8C . . 109.5 ?
    H8B C8 H8C . . 109.5 ?
    C9 N2 H2A . . 109.5 ?
    C9 N2 H2B . . 109.5 ?
    H2A N2 H2B . . 109.5 ?
    C9 N2 H2C . . 109.5 ?
    H2A N2 H2C . . 109.5 ?
    H2B N2 H2C . . 109.5 ?
    C11 C9 C12 . . 122.6(5) ?
    C11 C9 N2 . . 119.2(4) ?
    C12 C9 N2 . . 118.2(5) ?
    C13 C10 C11 . . 118.0(5) ?
    C13 C10 C8 . . 121.5(5) ?
    C11 C10 C8 . . 120.5(5) ?
    C9 C11 C10 . . 120.1(5) ?
    C9 C11 H11 . . 119.9 ?
    C10 C11 H11 . . 119.9 ?
    C9 C12 C14 . . 117.6(5) ?
    C9 C12 H12 . . 121.2 ?
    C14 C12 H12 . . 121.2 ?
    C10 C13 C14 . . 121.3(5) ?
    C10 C13 H13 . . 119.3 ?
    C14 C13 H13 . . 119.3 ?
    C13 C14 C12 . . 120.3(6) ?
    C13 C14 H14 . . 119.8 ?
    C12 C14 H14 . . 119.8 ?
    C19 C16 H16A . . 109.5 ?
    C19 C16 H16B . . 109.5 ?
    H16A C16 H16B . . 109.5 ?
    C19 C16 H16C . . 109.5 ?
    H16A C16 H16C . . 109.5 ?
    H16B C16 H16C . . 109.5 ?
    C18 C15 C17 . . 122.0(5) ?
    C18 C15 N3 . . 119.5(5) ?
    C17 C15 N3 . . 118.5(5) ?
    C15 N3 H3A . . 109.5 ?
    C15 N3 H3B . . 109.5 ?
    H3A N3 H3B . . 109.5 ?
    C15 N3 H3C . . 109.5 ?
    H3A N3 H3C . . 109.5 ?
    H3B N3 H3C . . 109.5 ?
    C15 C17 C20 . . 118.4(6) ?
    C15 C17 H17 . . 120.8 ?
    C20 C17 H17 . . 120.8 ?
    C15 C18 C19 . . 120.6(6) ?
    C15 C18 H18 . . 119.7 ?
    C19 C18 H18 . . 119.7 ?
    C18 C19 C21 . . 117.7(6) ?
    C18 C19 C16 . . 121.0(6) ?
    C21 C19 C16 . . 121.3(6) ?
    C17 C20 C21 . . 119.7(6) ?
    C17 C20 H20 . . 120.1 ?
    C21 C20 H20 . . 120.1 ?
    C19 C21 C20 . . 121.6(6) ?
    C19 C21 H21 . . 119.2 ?
    C20 C21 H21 . . 119.2 ?
    C22 N4 H4A . . 109.5 ?
    C22 N4 H4B . . 109.5 ?
    H4A N4 H4B . . 109.5 ?
    C22 N4 H4C . . 109.5 ?
    H4A N4 H4C . . 109.5 ?
    H4B N4 H4C . . 109.5 ?
    C25 C22 C23 . . 121.5(5) ?
    C25 C22 N4 . . 119.1(5) ?
    C23 C22 N4 . . 119.4(5) ?
    C22 C23 C24 . . 120.0(5) ?
    C22 C23 H23 . . 120.0 ?
    C24 C23 H23 . . 120.0 ?
    C27 C24 C23 . . 118.8(5) ?
    C27 C24 C28 . . 119.7(6) ?
    C23 C24 C28 . . 121.5(6) ?
    C22 C25 C26 . . 118.6(6) ?
    C22 C25 H25 . . 120.7 ?
    C26 C25 H25 . . 120.7 ?
    C25 C26 C27 . . 120.3(7) ?
    C25 C26 H26 . . 119.8 ?
    C27 C26 H26 . . 119.8 ?
    C24 C27 C26 . . 120.8(6) ?
    C24 C27 H27 . . 119.6 ?
    C26 C27 H27 . . 119.6 ?
    C24 C28 H28A . . 109.5 ?
    C24 C28 H28B . . 109.5 ?
    H28A C28 H28B . . 109.5 ?
    C24 C28 H28C . . 109.5 ?
    H28A C28 H28C . . 109.5 ?
    H28B C28 H28C . . 109.5 ?
    Cl1 Cd1 Cl1 2_655 . 180.0 ?
    Cl1 Cd1 Cl2 2_655 . 91.13(5) ?
    Cl1 Cd1 Cl2 . . 88.87(5) ?
    Cl1 Cd1 Cl2 2_655 2_655 88.87(5) ?
    Cl1 Cd1 Cl2 . 2_655 91.13(5) ?
    Cl2 Cd1 Cl2 . 2_655 180.0 ?
    Cl1 Cd1 Cl3 2_655 . 89.47(5) ?
    Cl1 Cd1 Cl3 . . 90.53(5) ?
    Cl2 Cd1 Cl3 . . 89.47(5) ?
    Cl2 Cd1 Cl3 2_655 . 90.53(5) ?
    Cl1 Cd1 Cl3 2_655 2_655 90.53(5) ?
    Cl1 Cd1 Cl3 . 2_655 89.47(5) ?
    Cl2 Cd1 Cl3 . 2_655 90.53(5) ?
    Cl2 Cd1 Cl3 2_655 2_655 89.47(5) ?
    Cl3 Cd1 Cl3 . 2_655 180.0 ?
loop_
    _geom_torsion_atom_site_label_1
    _geom_torsion_atom_site_label_2
    _geom_torsion_atom_site_label_3
    _geom_torsion_atom_site_label_4
    _geom_torsion_site_symmetry_1
    _geom_torsion_site_symmetry_2
    _geom_torsion_site_symmetry_3
    _geom_torsion_site_symmetry_4
    _geom_torsion
    _geom_torsion_publ_flag
    C4 C1 C2 C3 . . . . 0.0(8) ?
    N1 C1 C2 C3 . . . . 177.8(5) ?
    C1 C2 C3 C6 . . . . 0.0(8) ?
    C1 C2 C3 C7 . . . . -177.9(6) ?
    C2 C1 C4 C5 . . . . -1.1(9) ?
    N1 C1 C4 C5 . . . . -178.8(5) ?
    C1 C4 C5 C6 . . . . 2.1(9) ?
    C4 C5 C6 C3 . . . . -2.1(10) ?
    C2 C3 C6 C5 . . . . 1.1(9) ?
    C7 C3 C6 C5 . . . . 178.9(6) ?
    C12 C9 C11 C10 . . . . -0.6(8) ?
    N2 C9 C11 C10 . . . . 178.3(5) ?
    C13 C10 C11 C9 . . . . 0.2(8) ?
    C8 C10 C11 C9 . . . . -179.4(5) ?
    C11 C9 C12 C14 . . . . 0.8(8) ?
    N2 C9 C12 C14 . . . . -178.2(5) ?
    C11 C10 C13 C14 . . . . 0.0(9) ?
    C8 C10 C13 C14 . . . . 179.7(6) ?
    C10 C13 C14 C12 . . . . 0.2(10) ?
    C9 C12 C14 C13 . . . . -0.6(9) ?
    C18 C15 C17 C20 . . . . 0.2(10) ?
    N3 C15 C17 C20 . . . . 178.3(6) ?
    C17 C15 C18 C19 . . . . 0.0(9) ?
    N3 C15 C18 C19 . . . . -178.1(5) ?
    C15 C18 C19 C21 . . . . -0.5(9) ?
    C15 C18 C19 C16 . . . . 178.6(6) ?
    C15 C17 C20 C21 . . . . 0.0(11) ?
    C18 C19 C21 C20 . . . . 0.7(10) ?
    C16 C19 C21 C20 . . . . -178.3(7) ?
    C17 C20 C21 C19 . . . . -0.5(12) ?
    C25 C22 C23 C24 . . . . -0.3(9) ?
    N4 C22 C23 C24 . . . . 178.0(5) ?
    C22 C23 C24 C27 . . . . 1.2(9) ?
    C22 C23 C24 C28 . . . . -178.8(6) ?
    C23 C22 C25 C26 . . . . -0.2(12) ?
    N4 C22 C25 C26 . . . . -178.5(7) ?
    C22 C25 C26 C27 . . . . -0.3(14) ?
    C23 C24 C27 C26 . . . . -1.7(12) ?
    C28 C24 C27 C26 . . . . 178.4(8) ?
    C25 C26 C27 C24 . . . . 1.2(15) ?
loop_
    _geom_hbond_atom_site_label_D
    _geom_hbond_atom_site_label_H
    _geom_hbond_atom_site_label_A
    _geom_hbond_site_symmetry_A
    _geom_hbond_distance_DH
    _geom_hbond_distance_HA
    _geom_hbond_distance_DA
    _geom_hbond_angle_DHA
    N1 H1A Cl5 2_666 0.89 2.38 3.264(5) 176
    N1 H1B Cl4 2_756 0.89 2.47 3.309(5) 157
    N1 H1C Cl2 1_556 0.89 2.54 3.329(5) 148
    N1 H1C Cl3 2_656 0.89 2.88 3.427(5) 121
    N2 H2A Cl4 1_565 0.89 2.38 3.265(5) 176
    N2 H2B Cl3 1_565 0.89 2.51 3.300(5) 149
    N2 H2B Cl2 2_665 0.89 2.93 3.495(5) 123
    N2 H2C Cl5 1_655 0.89 2.33 3.186(5) 162
    N3 H3A Cl4 . 0.89 2.37 3.254(5) 172
    N3 H3B Cl3 1_655 0.89 2.61 3.344(5) 140
    N3 H3B Cl2 1_655 0.89 2.75 3.367(5) 127
    N3 H3C Cl5 2_665 0.89 2.44 3.289(5) 159
    N4 H4A Cl4 . 0.89 2.40 3.270(5) 167
    N4 H4B Cl5 2_665 0.89 2.38 3.267(5) 177
    N4 H4C Cl2 . 0.89 2.55 3.305(5) 143
    N4 H4C Cl3 . 0.89 2.91 3.526(5) 128
data_global
_journal_date_recd_electronic     2011-11-17
_journal_date_accepted     2011-11-19
_journal_name_full     'Acta Crystallographica, Section E'
_journal_year     2011
_journal_volume     67
_journal_issue     12
_journal_page_first     m1827
_journal_page_last     m1827
_journal_paper_category     QM
_journal_coeditor_code     HB6519
_publ_contact_author_name     'Ming-Liang Liu'
_publ_contact_author_address
;
College of Chemistryand Chemical Engineering
Southeast University
Nanjing 211189
People's Republic of China
;
_publ_contact_author_email     jgsdxlml@163.com
_publ_contact_author_fax     ?
_publ_contact_author_phone     ?
_publ_section_title
;
Octakis(3-methylanilinium) hexachloridocadmate tetrachloride
;
loop_
    _publ_author_name
    _publ_author_footnote
    _publ_author_address
    'Liu, Ming-Liang' .
;
College of Chemistryand Chemical Engineering
Southeast University
Nanjing 211189
People's Republic of China
;
