# Supplementary material for: Octa­kis(3-methyl­anilinium) hexa­chlorido­cadmate tetra­chloride
Source: Acta Crystallogr Sect E Struct Rep Online. 2011 Nov 25;67(Pt 12):m1827. doi: 10.1107/S1600536811049464 (PMC3238727; doi:10.1107/S1600536811049464)
Supplement: Supplementary file 2 [file e-67-m1827-Isup2.hkl]

# 
# h,k,l, Fc-squared, Fo-squared, sigma(Fo-squared) and status flag 
# 
data_I
_shelx_title ' 1' 
_shelx_refln_list_code          4 
_shelx_F_calc_maximum      173.00 
_exptl_crystal_F_000       690.00 
_reflns_d_resolution_high  0.8409 
 
loop_ 
 _symmetry_equiv_pos_as_xyz 
 'x, y, z' 
 '-x, -y, -z' 
 
_cell_length_a     8.8863 
_cell_length_b    14.1160 
_cell_length_c    14.2510 
_cell_angle_alpha  87.920 
_cell_angle_beta   71.880 
_cell_angle_gamma  75.200 
 
_shelx_F_squared_multiplier     1.000 
 
loop_ 
 _refln_index_h 
 _refln_index_k 
 _refln_index_l 
 _refln_F_squared_calc 
 _refln_F_squared_meas 
 _refln_F_squared_sigma 
 _refln_observed_status 
   2   0   0    12051.24    12661.32    191.10 o 
   3   0   0     2061.07     2019.02     40.89 o 
   4   0   0       84.04      142.46     36.81 o 
   5   0   0      214.46      221.37     15.94 o 
   6   0   0      688.36      637.47     32.24 o 
   7   0   0      510.04      438.13     35.16 o 
   8   0   0       95.26       76.77     48.83 o 
   9   0   0      126.87      126.91     41.09 o 
  -9   1   0       65.18       34.78     32.49 o 
  -8   1   0        2.62        0.00     27.50 o 
  -7   1   0      490.91      454.74     48.01 o 
  -6   1   0      360.88      338.21     25.45 o 
  -5   1   0      122.51      143.10     26.92 o 
  -4   1   0      625.87      651.90     24.97 o 
  -3   1   0     3792.44     3768.50     74.05 o 
  -2   1   0    22865.54    24567.47    341.36 o 
  -1   1   0     3378.02     3247.93     98.57 o 
   2   1   0     7853.74     8416.88     93.26 o 
   3   1   0     5221.69     5081.70     76.39 o 
   4   1   0      718.97      685.00     35.42 o 
   5   1   0      238.68      206.40     17.70 o 
   6   1   0     1407.27     1308.96     72.00 o 
   7   1   0      433.27      452.22     85.68 o 
   8   1   0      808.56      669.44     64.24 o 
   9   1   0      128.58      181.59     43.71 o 
  -9   2   0      145.41      115.96     43.89 o 
  -8   2   0      150.82      174.38     80.70 o 
  -7   2   0      564.73      640.65     78.87 o 
  -6   2   0     1397.26     1397.79     58.29 o 
  -5   2   0      257.20      389.16     80.61 o 
  -4   2   0      479.32      457.18     29.68 o 
  -3   2   0     1806.96     1731.76     42.36 o 
  -2   2   0    29929.63    31133.65    461.50 o 
  -1   2   0     2062.79     2005.85     55.18 o 
   1   2   0     4221.76     4020.15    105.41 o 
   2   2   0     1702.90     1531.34     16.33 o 
   3   2   0     4843.13     4834.78     69.58 o 
   4   2   0       85.20       78.15     11.02 o 
   5   2   0      511.20      477.16     16.38 o 
   6   2   0      749.02      796.96     52.91 o 
   7   2   0      248.68      300.06     39.01 o 
   8   2   0     1248.74     1304.74     88.61 o 
   9   2   0      112.76      146.03     45.43 o 
  -9   3   0       55.89       24.93     31.86 o 
  -8   3   0       26.30       98.36     74.52 o 
  -7   3   0      642.60      582.45     47.48 o 
  -6   3   0     1374.05     1372.89     62.00 o 
  -5   3   0      442.84      387.41     25.69 o 
  -4   3   0     9924.42    10592.60    299.11 o 
  -3   3   0      291.37      328.65     35.65 o 
  -2   3   0     1179.45     1180.17     30.01 o 
  -1   3   0       16.05       17.59      7.24 o 
   0   3   0      508.99      436.97     11.30 o 
   1   3   0      217.46      181.88     10.36 o 
   2   3   0     6441.98     6132.83    108.06 o 
   3   3   0     2235.47     2264.31     34.70 o 
   4   3   0      411.36      398.60     16.92 o 
   5   3   0      116.02      103.51     20.89 o 
   6   3   0      641.32      686.36     49.51 o 
   7   3   0      370.80      363.80     41.47 o 
   8   3   0      353.16      528.80     54.60 o 
   9   3   0       46.17       53.99     30.22 o 
  10   3   0      291.94      250.60     64.28 o 
  -8   4   0       60.28      156.86     83.53 o 
  -7   4   0     1776.93     1904.50     84.04 o 
  -6   4   0      371.09      396.95     45.40 o 
  -5   4   0      481.01      447.92     51.03 o 
  -4   4   0     7121.89     7145.95    226.01 o 
  -3   4   0     1868.92     1979.62     53.63 o 
  -2   4   0     1860.79     2005.49     47.46 o 
  -1   4   0      514.93      523.44     14.55 o 
   0   4   0     3304.45     3211.34    142.00 o 
   1   4   0      633.66      575.07     15.79 o 
   2   4   0    16719.16    16947.34    248.50 o 
   3   4   0       20.76       22.15      9.72 o 
   4   4   0     1666.12     1732.65     64.87 o 
   5   4   0        7.12        0.00     27.50 o 
   6   4   0      612.87      595.78     75.93 o 
   7   4   0      598.11      583.49     49.91 o 
   8   4   0        1.79       32.06     24.85 o 
   9   4   0        7.81       35.14     34.85 o 
  10   4   0      126.35       64.78     38.72 o 
  -8   5   0        0.23        0.00     30.38 o 
  -7   5   0     1589.51     1645.70     79.04 o 
  -6   5   0        6.54       21.02     25.47 o 
  -5   5   0      602.90      649.38     61.03 o 
  -4   5   0      438.13      479.17     75.31 o 
  -3   5   0      878.66      874.24     34.76 o 
  -2   5   0       38.07       62.16     12.85 o 
  -1   5   0     3815.69     4025.53     69.25 o 
   0   5   0      762.50      787.20     20.73 o 
   1   5   0     2240.09     2307.39     45.80 o 
   2   5   0     5766.22     5816.14    128.81 o 
   3   5   0     1382.53     1302.27     32.10 o 
   4   5   0     6944.00     6657.22    117.29 o 
   5   5   0       91.45       77.60     18.76 o 
   6   5   0       12.19        0.00     25.51 o 
   7   5   0      317.91      282.89     41.62 o 
   8   5   0       31.27        1.62     30.59 o 
   9   5   0       28.34        0.54     33.67 o 
  10   5   0      233.05      267.63     59.61 o 
  -8   6   0       74.57       25.58     31.73 o 
  -7   6   0      342.91      414.33     50.48 o 
  -6   6   0        0.50        4.04     32.83 o 
  -5   6   0      108.23       84.13     19.88 o 
  -4   6   0      440.92      478.59     91.66 o 
  -3   6   0      338.84      348.40     71.81 o 
  -2   6   0     1821.28     1973.22     56.27 o 
  -1   6   0      999.44      991.88     31.25 o 
   0   6   0        5.61       20.19      9.51 o 
   1   6   0     4756.36     4829.70     92.01 o 
   2   6   0       34.71       14.68      7.49 o 
   3   6   0     3081.42     3145.39     69.60 o 
   4   6   0     6384.60     6642.00    132.96 o 
   5   6   0      488.18      435.34     25.32 o 
   6   6   0      484.74      595.04     64.30 o 
   7   6   0      860.58      879.51    131.05 o 
   8   6   0      189.91      219.07     42.55 o 
   9   6   0       41.97       62.24     36.03 o 
  -7   7   0       21.33        0.00     20.09 o 
  -6   7   0      501.79      426.80     50.01 o 
  -5   7   0        1.28        8.16     75.10 o 
  -4   7   0      629.19      640.52     62.19 o 
  -3   7   0       16.87       29.52     19.82 o 
  -2   7   0      442.46      431.14     24.77 o 
  -1   7   0      195.10      225.72     39.92 o 
   0   7   0        0.81        0.00      4.77 o 
   1   7   0     3576.52     3621.02     76.89 o 
   2   7   0      462.26      581.08     23.70 o 
   3   7   0     6237.03     6125.16    168.19 o 
   4   7   0     4614.71     4480.29    105.77 o 
   5   7   0      382.49      332.32     18.72 o 
   6   7   0       63.79       88.41     28.12 o 
   7   7   0     1176.03     1117.53     80.99 o 
   8   7   0        7.81      131.58     92.03 o 
   9   7   0       79.65      119.30     56.95 o 
  -7   8   0      198.97      113.57     39.63 o 
  -6   8   0       96.24       48.47     28.27 o 
  -5   8   0      392.49      349.68     53.54 o 
  -4   8   0      452.35      480.33     69.61 o 
  -3   8   0      143.44      117.97     19.68 o 
  -2   8   0      552.22      510.81     37.92 o 
  -1   8   0     1062.79     1035.24     34.42 o 
   0   8   0     1412.11     1390.99     56.95 o 
   1   8   0        6.52        0.00     14.31 o 
   2   8   0        2.34        2.52     14.71 o 
   3   8   0      320.90      304.59     20.11 o 
   4   8   0     2051.40     1870.10     54.49 o 
   5   8   0        0.55        0.00     17.97 o 
   6   8   0      326.27      392.38     46.35 o 
   7   8   0     1188.58     1284.06     99.19 o 
   8   8   0       51.31       64.49     32.82 o 
   9   8   0       90.60       53.82     36.05 o 
  -6   9   0      113.29      117.58     54.55 o 
  -5   9   0     1065.77     1168.03     96.91 o 
  -4   9   0      122.35      143.48     35.91 o 
  -3   9   0     1592.20     1671.15    103.92 o 
  -2   9   0       16.56        0.00     35.19 o 
  -1   9   0       75.76       73.00     25.48 o 
   0   9   0     1329.64     1232.02     57.04 o 
   1   9   0       47.63       87.79     13.03 o 
   2   9   0       51.04      101.30     15.51 o 
   3   9   0      591.15      620.28     39.29 o 
   4   9   0     2057.09     2094.96     90.33 o 
   5   9   0      178.15      214.77     41.97 o 
   6   9   0      436.75      471.40     45.65 o 
   7   9   0      186.41      197.30     40.34 o 
   8   9   0        2.13        0.63     67.90 o 
   9   9   0        0.44        8.92     29.72 o 
  -6  10   0      136.86      281.58     62.80 o 
  -5  10   0      142.19      257.03     80.66 o 
  -4  10   0      218.25      258.37     52.10 o 
  -3  10   0     2075.45     2125.25    128.89 o 
  -2  10   0      109.84       78.60     34.12 o 
  -1  10   0      711.31      697.14     56.32 o 
   0  10   0     2151.26     2095.09     98.21 o 
   1  10   0      609.29      610.41     25.57 o 
   2  10   0        5.64        0.00     15.13 o 
   3  10   0     1730.19     1665.81     59.79 o 
   4  10   0      741.86      748.85     63.55 o 
   5  10   0      134.75      142.99     21.11 o 
   6  10   0      284.25      307.57     55.53 o 
   7  10   0      177.61      142.15     36.00 o 
   8  10   0       21.10       19.77     29.27 o 
   9  10   0        4.64       52.86     37.85 o 
  -5  11   0        1.64        0.00     67.69 o 
  -4  11   0      902.48      886.34    104.06 o 
  -3  11   0      822.86      711.45     71.92 o 
  -2  11   0      594.61      629.81     63.02 o 
  -1  11   0      142.06      205.43     41.93 o 
   0  11   0      924.98      893.53     67.93 o 
   1  11   0      505.01      489.07     47.73 o 
   2  11   0      327.68      277.36     31.12 o 
   3  11   0     2640.47     2393.45     82.74 o 
   4  11   0      443.23      443.45     37.74 o 
   5  11   0      600.80      674.73     37.73 o 
   6  11   0      604.00      597.20     71.85 o 
   7  11   0      438.04      443.44     54.44 o 
   8  11   0       13.26       28.41     73.02 o 
   9  11   0       33.64        0.00     35.10 o 
  -4  12   0       70.58       40.84     37.75 o 
  -3  12   0      599.34      437.84     60.77 o 
  -2  12   0      128.16      162.47     41.12 o 
  -1  12   0       24.36       77.75     40.06 o 
   0  12   0     1264.06     1171.73     81.63 o 
   1  12   0      104.89      155.63     36.62 o 
   2  12   0      127.96      160.29     20.44 o 
   3  12   0      830.17      838.43     55.45 o 
   4  12   0     1022.88     1051.26     55.41 o 
   5  12   0      521.79      592.60     80.31 o 
   6  12   0     1335.38     1303.00    131.40 o 
   7  12   0      450.05      557.21     62.93 o 
   8  12   0      302.54      396.69     61.59 o 
  -4  13   0       12.22       61.83     46.01 o 
  -3  13   0      313.22      393.71     68.64 o 
  -2  13   0       24.65       12.03     31.48 o 
  -1  13   0      156.13      218.92     44.17 o 
   0  13   0      638.39      622.07     65.22 o 
   1  13   0        3.37       19.93     26.96 o 
   2  13   0      132.92      103.91     65.09 o 
   3  13   0        1.78       14.89     15.92 o 
   4  13   0      112.98      134.55     23.88 o 
   5  13   0        9.51       16.67     19.86 o 
   6  13   0      351.68      345.05    101.09 o 
   7  13   0      303.09      311.19     51.82 o 
   8  13   0      351.46      428.21     63.52 o 
  -3  14   0      320.91      447.86     79.00 o 
  -2  14   0        0.88        0.00     36.82 o 
  -1  14   0      292.26      348.55     57.69 o 
   0  14   0      199.34      276.96     68.59 o 
   1  14   0       14.86       41.59     29.93 o 
   2  14   0       39.04       44.74     43.95 o 
   3  14   0       96.34       90.46     30.64 o 
   4  14   0       39.33       78.54     36.83 o 
   5  14   0       64.86       52.64     35.08 o 
   6  14   0       25.06       77.93     34.43 o 
   7  14   0      157.39      218.69     83.43 o 
  -2  15   0       33.23      124.51    109.29 o 
  -1  15   0      266.63      234.31     57.61 o 
   0  15   0      323.04      382.84     61.36 o 
   1  15   0      117.26      222.80     49.64 o 
   2  15   0       53.73        7.60     47.58 o 
   3  15   0       49.15       32.51     38.00 o 
   4  15   0        6.71       32.40     29.71 o 
   5  15   0      146.01      110.77     63.69 o 
   6  15   0       10.21       20.24     49.83 o 
   0  16   0      532.41      618.57    131.84 o 
   1  16   0       93.84       88.33     44.95 o 
   2  16   0      224.31      221.02    100.82 o 
   3  16   0       34.56       13.77     29.96 o 
   4  16   0      300.04      308.07     50.70 o 
   5  16   0       23.36        0.00     41.02 o 
  -5 -16   1       76.70       71.12     50.60 o 
  -4 -16   1      142.77     1182.80    636.84 o 
  -3 -16   1      182.36      218.32     50.72 o 
  -2 -16   1       43.84        7.93     88.91 o 
  -1 -16   1       11.72        3.61     37.94 o 
   0 -16   1      855.44      872.09    125.59 o 
  -6 -15   1      101.07       87.93     46.64 o 
  -5 -15   1       56.93       21.88     26.86 o 
  -4 -15   1       52.24       58.84     45.91 o 
  -3 -15   1      311.62     2255.02   1170.65 o 
  -2 -15   1       14.11       12.43     43.49 o 
  -1 -15   1       12.02        7.31     73.81 o 
   0 -15   1      634.32      758.95    129.15 o 
   1 -15   1       97.69       74.48     55.88 o 
   2 -15   1      175.38      340.34     65.08 o 
  -7 -14   1      216.82      234.06     55.19 o 
  -6 -14   1       79.88       45.28     61.13 o 
  -5 -14   1        1.05        0.00     17.22 o 
  -4 -14   1       36.41        0.00     18.84 o 
  -3 -14   1      408.44      465.81     53.56 o 
  -2 -14   1      289.42      309.09     46.34 o 
  -1 -14   1      194.22      160.16     56.05 o 
   0 -14   1       85.19       89.88     52.41 o 
   1 -14   1       47.77       92.17     38.70 o 
   2 -14   1       24.13       55.02     37.92 o 
   3 -14   1      540.56      688.49     92.51 o 
  -7 -13   1      288.56      240.52     49.56 o 
  -6 -13   1      386.32      482.05     59.67 o 
  -5 -13   1       13.01       12.68     16.77 o 
  -4 -13   1      888.67      782.76     49.15 o 
  -3 -13   1       50.98       78.52     32.67 o 
  -2 -13   1       31.08       60.19     58.05 o 
  -1 -13   1        4.43        0.00     25.36 o 
   0 -13   1      260.99      299.19     46.37 o 
   1 -13   1        0.18        0.00     29.09 o 
   2 -13   1        6.29        0.00     34.36 o 
   3 -13   1      495.22      468.64    110.64 o 
   4 -13   1        0.62       54.41     44.52 o 
  -8 -12   1       58.58       44.90     37.05 o 
  -7 -12   1      504.97      450.04    103.65 o 
  -6 -12   1      757.81      806.49     73.86 o 
  -5 -12   1      188.19      209.62     39.94 o 
  -4 -12   1     1953.48     1903.76     78.07 o 
  -3 -12   1     1069.24      998.85     56.16 o 
  -2 -12   1       38.66       19.70     16.15 o 
  -1 -12   1       56.34       85.61     62.86 o 
   0 -12   1       69.30      122.47     50.60 o 
   1 -12   1      281.79      376.28     55.93 o 
   2 -12   1       79.18      145.91     41.59 o 
   3 -12   1      103.17      233.10    148.87 o 
   4 -12   1       15.69       25.66     58.70 o 
   5 -12   1       28.42        0.00     43.79 o 
  -8 -11   1        1.65        7.05     31.33 o 
  -7 -11   1      813.68      861.34     83.53 o 
  -6 -11   1      110.11      139.32     34.70 o 
  -5 -11   1      672.57      607.79     65.80 o 
  -4 -11   1     1283.19     1249.57     56.86 o 
  -3 -11   1     1537.12     1675.18     71.00 o 
  -2 -11   1      146.21      168.67     24.78 o 
  -1 -11   1     1550.64     1435.58     52.33 o 
   0 -11   1     1703.56     1729.53     88.88 o 
   1 -11   1      203.47      233.08     42.48 o 
   2 -11   1     1376.36     1340.52     97.48 o 
   3 -11   1      148.94      225.32     50.39 o 
   4 -11   1      533.32      468.53     68.71 o 
   5 -11   1        3.78        3.08     40.60 o 
  -9 -10   1       33.65       59.48     43.26 o 
  -8 -10   1       14.57       36.53     37.46 o 
  -7 -10   1      137.14      172.80     40.26 o 
  -6 -10   1       10.73       40.03     29.08 o 
  -5 -10   1      176.05      178.55     21.28 o 
  -4 -10   1     1735.60     1650.06     84.49 o 
  -3 -10   1     1481.69     1460.24     60.90 o 
  -2 -10   1       74.54      112.19     22.37 o 
  -1 -10   1     1440.90     1449.24     65.21 o 
   0 -10   1      673.93      668.30     28.25 o 
   1 -10   1      428.68      405.15     22.77 o 
   2 -10   1      561.48      512.22     70.26 o 
   3 -10   1      539.41      487.90     60.25 o 
   4 -10   1      717.59      833.56     80.34 o 
   5 -10   1      197.17      206.16     52.96 o 
   6 -10   1       61.87      220.27     54.04 o 
  -9  -9   1        2.39        0.00     34.25 o 
  -8  -9   1       40.20       53.80     36.50 o 
  -7  -9   1      146.79      216.10     43.56 o 
  -6  -9   1        3.01       20.22     24.39 o 
  -5  -9   1       36.28       55.26     24.93 o 
  -4  -9   1     1714.06     1445.99    115.15 o 
  -3  -9   1      111.98      100.11     22.15 o 
  -2  -9   1      281.81      277.97     22.99 o 
  -1  -9   1     1447.12     1608.39     53.89 o 
   0  -9   1       75.53       83.33     11.48 o 
   1  -9   1      553.73      491.56     22.05 o 
   2  -9   1       51.28       65.66     14.39 o 
   3  -9   1     1148.78     1054.17     78.21 o 
   4  -9   1     1333.49     1212.20    100.07 o 
   5  -9   1      632.63      784.54     75.93 o 
   6  -9   1       88.87      177.22     48.41 o 
  -9  -8   1      102.40      116.65     43.07 o 
  -8  -8   1       78.49       95.32     51.16 o 
  -7  -8   1      218.87      265.06     43.91 o 
  -6  -8   1       63.16       10.40     40.58 o 
  -5  -8   1        6.51       17.34      8.79 o 
  -4  -8   1     1670.55     1680.80     63.08 o 
  -3  -8   1       30.45       15.64     24.02 o 
  -2  -8   1      700.72      702.77     30.91 o 
  -1  -8   1      197.89      239.00     24.00 o 
   0  -8   1       14.30       22.23     13.24 o 
   1  -8   1       21.04       36.50      8.70 o 
   2  -8   1      643.76      716.72     39.78 o 
   3  -8   1      228.83      271.78     45.26 o 
   4  -8   1      887.67      841.28     64.01 o 
   5  -8   1       32.65       53.60     32.39 o 
   6  -8   1      111.76      175.77     38.95 o 
   7  -8   1      300.62     1112.51    634.86 o 
  -9  -7   1      108.16       72.54     50.84 o 
  -8  -7   1      289.09      292.31     59.17 o 
  -7  -7   1      972.40     1003.42     77.74 o 
  -6  -7   1        0.53        0.00     22.23 o 
  -5  -7   1      731.45      629.43     67.63 o 
  -4  -7   1     2535.07     2500.42     83.31 o 
  -3  -7   1     2655.10     2629.04     67.07 o 
  -2  -7   1     5369.50     5977.46    129.07 o 
  -1  -7   1      429.50      444.01     23.28 o 
   0  -7   1     3768.18     3617.57     77.44 o 
   1  -7   1       13.21      119.10     21.78 o 
   2  -7   1       38.46        5.55     21.34 o 
   3  -7   1        2.23        0.49     15.01 o 
   4  -7   1     1314.89     1161.89     52.37 o 
   5  -7   1       58.66       82.66     27.31 o 
   6  -7   1      274.69      341.24     41.72 o 
   7  -7   1       88.59      141.21     30.35 o 
  -9  -6   1        1.12       56.39     34.81 o 
  -8  -6   1      741.40      765.12     69.09 o 
  -7  -6   1      579.35      626.00     58.48 o 
  -6  -6   1      129.95      170.79     32.80 o 
  -5  -6   1     1819.04     2006.60     89.50 o 
  -4  -6   1       11.96        1.38     13.43 o 
  -3  -6   1     8586.50     8927.12    174.68 o 
  -2  -6   1       14.95        5.82      8.05 o 
  -1  -6   1     2355.63     2311.10     54.24 o 
   0  -6   1     5389.33     5665.18    105.36 o 
   1  -6   1     1813.59     1827.05     51.95 o 
   2  -6   1       67.15       79.63     12.27 o 
   3  -6   1      184.28      268.90     45.52 o 
   4  -6   1      751.26      734.52     38.84 o 
   5  -6   1        3.78       12.87     43.02 o 
   6  -6   1      539.21      557.37     47.10 o 
   7  -6   1      470.68      515.00     43.60 o 
   8  -6   1       41.53       68.49     27.21 o 
  -9  -5   1        8.84       59.48     37.06 o 
  -8  -5   1      211.10      249.57     43.11 o 
  -7  -5   1      148.32      205.02     61.24 o 
  -6  -5   1      217.38      215.98     33.98 o 
  -5  -5   1       22.01        9.83     36.60 o 
  -4  -5   1      501.17      464.22     14.81 o 
  -3  -5   1     4272.55     4221.28     79.16 o 
  -2  -5   1     2955.62     2783.30     58.14 o 
  -1  -5   1     7057.03     7379.20    129.55 o 
   0  -5   1    13120.01    13146.20    208.73 o 
   1  -5   1     4148.04     4197.85     79.05 o 
   2  -5   1     2481.55     2621.18     59.84 o 
   3  -5   1     1907.47     1840.88     55.26 o 
   4  -5   1       15.48       24.39     22.70 o 
   5  -5   1      417.78      411.04     29.79 o 
   6  -5   1     1679.88     1487.83     90.08 o 
   7  -5   1      776.74      790.25     52.92 o 
   8  -5   1      160.75      153.25     34.80 o 
  -9  -4   1       41.96       64.04     59.94 o 
  -8  -4   1      150.59      252.62     43.01 o 
  -7  -4   1      106.19      253.29     39.46 o 
  -6  -4   1      271.86      239.70     32.09 o 
  -5  -4   1     1421.22     1497.97     68.36 o 
  -4  -4   1      506.97      542.95     43.75 o 
  -3  -4   1      101.04       86.54     17.59 o 
  -2  -4   1     4378.13     4604.76    143.14 o 
  -1  -4   1      159.41      154.11     18.77 o 
   0  -4   1    18465.73    19316.13    272.84 o 
   1  -4   1     1300.59     1281.36     29.24 o 
   2  -4   1     1229.80     1232.42     32.75 o 
   3  -4   1     2374.78     2260.37     59.25 o 
   4  -4   1        7.63        3.56     10.38 o 
   5  -4   1      143.29      124.15     20.72 o 
   6  -4   1      913.81      867.42     57.02 o 
   7  -4   1      963.01     1011.68     56.90 o 
   8  -4   1      393.88      374.55     52.22 o 
  -9  -3   1      370.40      349.51     58.05 o 
  -8  -3   1      112.72      172.53     52.45 o 
  -7  -3   1      902.55     1169.00     79.58 o 
  -6  -3   1      177.42      196.42     52.57 o 
  -5  -3   1       60.76       27.50     17.46 o 
  -4  -3   1       13.67        0.00     18.11 o 
  -3  -3   1     1460.88     1402.77     47.70 o 
  -2  -3   1     1022.21     1099.60     17.26 o 
  -1  -3   1     1147.95     1050.77     36.37 o 
   0  -3   1    15689.76    17357.29    223.29 o 
   1  -3   1      769.66      696.93     23.29 o 
   2  -3   1     2483.76     2545.37     52.79 o 
   3  -3   1      757.83      738.00     30.91 o 
   4  -3   1       95.87      149.34     42.23 o 
   5  -3   1      151.77      177.33     23.58 o 
   6  -3   1      149.73      165.98     39.64 o 
   7  -3   1      634.63      587.05     40.39 o 
   8  -3   1      483.18      512.00     42.12 o 
   9  -3   1      174.65      184.85     50.71 o 
  -9  -2   1      171.97      196.47     48.37 o 
  -8  -2   1      271.70      348.90    120.85 o 
  -7  -2   1     1542.78     1607.38     96.05 o 
  -6  -2   1      929.27     1044.51     66.85 o 
  -5  -2   1      190.26      161.44     24.68 o 
  -4  -2   1      756.09      732.68     38.76 o 
  -3  -2   1     5284.24     5340.05    136.45 o 
  -2  -2   1     3651.68     3951.02     31.63 o 
  -1  -2   1     3134.37     3105.17     33.64 o 
   0  -2   1       30.77       34.50      4.91 o 
   1  -2   1     2692.37     2626.24     49.26 o 
   2  -2   1    15832.67    15286.38    234.78 o 
   3  -2   1     2464.18     2424.97     54.92 o 
   4  -2   1      620.21      633.15     26.43 o 
   5  -2   1      429.10      439.00     48.62 o 
   6  -2   1        0.74        0.00     14.55 o 
   7  -2   1      642.95      618.50     38.88 o 
   8  -2   1      492.02      403.51     59.69 o 
   9  -2   1      144.67       56.45     50.87 o 
  -9  -1   1       31.80       24.69     31.71 o 
  -8  -1   1      380.35      442.74     58.61 o 
  -7  -1   1     1206.81     1228.73     86.08 o 
  -6  -1   1     1411.87     1469.92     80.82 o 
  -5  -1   1      113.35       99.87     27.59 o 
  -4  -1   1      800.25      626.48     16.84 o 
  -3  -1   1      585.20      565.30     13.78 o 
  -2  -1   1     2688.55     2797.45     74.30 o 
  -1  -1   1     1659.21     1712.75     67.60 o 
   1  -1   1     2736.07     2657.56     44.69 o 
   2  -1   1     1211.65     1297.54     59.15 o 
   3  -1   1     3039.20     3023.07     60.72 o 
   4  -1   1     1452.79     1626.26     45.46 o 
   5  -1   1       51.64       95.70     15.38 o 
   6  -1   1       27.37       28.77     14.63 o 
   7  -1   1      195.18      179.30     24.24 o 
   8  -1   1       33.76       70.50     31.23 o 
   9  -1   1       43.38       13.44     42.20 o 
  -9   0   1        5.98       10.92     41.64 o 
  -8   0   1       75.38       86.87     78.27 o 
  -7   0   1     1250.79     1203.90     84.16 o 
  -6   0   1     1664.84     1470.65     52.08 o 
  -5   0   1        3.77       14.78     14.85 o 
  -4   0   1     6549.72     6477.31    123.37 o 
  -3   0   1      387.84      379.92     34.79 o 
  -2   0   1     6024.33     5922.78    204.06 o 
  -1   0   1     4833.08     4498.91     94.68 o 
   2   0   1     2026.81     2223.10     46.43 o 
   3   0   1     5871.09     5942.67    102.81 o 
   4   0   1     1312.77     1363.15     38.05 o 
   5   0   1       97.20      139.18     16.77 o 
   6   0   1      214.32      206.19     20.57 o 
   7   0   1      292.10      280.90     24.32 o 
   8   0   1       16.30        0.00     27.99 o 
   9   0   1       45.61       68.51     46.04 o 
  -9   1   1       13.09        0.00     29.94 o 
  -8   1   1        2.59        0.00     38.98 o 
  -7   1   1     1272.95     1259.61     82.65 o 
  -6   1   1       59.58      113.29     31.35 o 
  -5   1   1      142.73      140.40     17.06 o 
  -4   1   1     2249.20     2158.90     55.97 o 
  -3   1   1      134.94      119.96     18.83 o 
  -2   1   1     5486.82     5645.30     90.55 o 
  -1   1   1      872.63      819.14     37.76 o 
   2   1   1     3304.91     3000.77     96.14 o 
   3   1   1     8066.29     7985.81    125.12 o 
   4   1   1     8393.60     8264.57    150.03 o 
   5   1   1      561.59      571.97     40.07 o 
   6   1   1      781.12      849.83     36.04 o 
   7   1   1      122.49      108.28     39.60 o 
   8   1   1      203.23      171.58     37.22 o 
   9   1   1        6.62       25.85     33.38 o 
  10   1   1      217.57      219.45     54.51 o 
  -9   2   1        1.55       27.60     36.37 o 
  -8   2   1        6.39        0.00     42.25 o 
  -7   2   1      676.70      571.02     35.35 o 
  -6   2   1       29.84       30.99     16.04 o 
  -5   2   1      450.37      431.73     25.48 o 
  -4   2   1        1.81       26.08     14.52 o 
  -3   2   1     1101.08     1151.42     39.73 o 
  -2   2   1     1080.08     1120.92     38.72 o 
  -1   2   1     2981.27     3031.87     47.16 o 
   0   2   1    17708.79    17364.03     76.55 o 
   1   2   1     1955.77     1870.44     49.33 o 
   2   2   1     4702.04     4966.27    123.85 o 
   3   2   1     6251.14     6167.51    103.31 o 
   4   2   1     6237.14     6348.77    149.52 o 
   5   2   1      855.34      859.03     27.19 o 
   6   2   1      428.84      440.78     24.16 o 
   7   2   1      450.37      428.47     67.92 o 
   8   2   1      401.38      375.25     54.63 o 
   9   2   1       29.58      113.70    107.33 o 
  10   2   1      408.75      374.51     61.13 o 
  -8   3   1      161.28      152.13     44.47 o 
  -7   3   1      128.90      123.83     21.75 o 
  -6   3   1      298.89      276.02     26.44 o 
  -5   3   1      188.12      199.93     38.52 o 
  -4   3   1      913.00      951.34     36.49 o 
  -3   3   1      543.57      515.53     24.19 o 
  -2   3   1     3120.17     3255.97     98.51 o 
  -1   3   1       24.54       31.87     11.37 o 
   0   3   1       47.79        7.56     12.24 o 
   1   3   1     4601.97     4405.10    146.91 o 
   2   3   1        0.43       24.13      5.03 o 
   3   3   1     1790.02     1697.80     32.50 o 
   4   3   1     1457.53     1294.19     35.09 o 
   5   3   1      657.60      613.61     20.67 o 
   6   3   1       26.68       30.93     10.52 o 
   7   3   1     1201.10     1256.47     75.12 o 
   8   3   1       42.46      106.34     31.00 o 
   9   3   1       38.48        0.00     31.40 o 
  10   3   1      263.65      355.26     56.06 o 
  -8   4   1      170.31      197.16     43.97 o 
  -7   4   1      599.61      606.12     79.91 o 
  -6   4   1     1995.93     1904.52     74.92 o 
  -5   4   1      902.15      868.84     60.83 o 
  -4   4   1     4162.88     4073.67    109.86 o 
  -3   4   1      235.11      269.63     27.14 o 
  -2   4   1      158.76      227.80     18.39 o 
  -1   4   1      683.81      681.58     31.51 o 
   0   4   1     3446.58     3234.92    125.51 o 
   1   4   1       68.06       71.20     15.42 o 
   2   4   1       29.54       24.94     20.17 o 
   3   4   1       33.19       35.39      8.28 o 
   4   4   1     1305.66     1154.79     35.87 o 
   5   4   1        4.78        9.79      5.88 o 
   6   4   1        5.74       25.88     17.78 o 
   7   4   1      732.38      862.66     72.39 o 
   8   4   1        8.52      109.64     29.52 o 
   9   4   1        7.75        0.00     28.95 o 
  10   4   1      149.40       60.28     69.17 o 
  -8   5   1       12.04        2.04     34.10 o 
  -7   5   1      704.41      653.50     46.78 o 
  -6   5   1        0.50       44.34     26.83 o 
  -5   5   1     1094.26     1086.61     50.84 o 
  -4   5   1     2883.77     2911.12    119.35 o 
  -3   5   1     2860.38     2714.31     81.28 o 
  -2   5   1     2903.52     2648.42     60.80 o 
  -1   5   1       74.48       55.93     15.76 o 
   0   5   1     5303.99     5019.99     65.32 o 
   1   5   1     3414.40     3344.72     54.09 o 
   2   5   1      676.45      720.73     45.71 o 
   3   5   1     1508.51     1450.70     50.81 o 
   4   5   1     1268.29     1108.49     79.00 o 
   5   5   1       76.33       69.46     24.63 o 
   6   5   1       96.47      136.56     83.39 o 
   7   5   1      308.92      321.27     38.48 o 
   8   5   1        0.27       10.16     24.22 o 
   9   5   1      118.48      170.45     42.37 o 
  10   5   1      189.23      255.24     53.84 o 
  -7   6   1       29.04      112.26     39.55 o 
  -6   6   1       10.16       22.87     20.35 o 
  -5   6   1      269.09      303.58     30.00 o 
  -4   6   1      724.84      809.38     41.47 o 
  -3   6   1     3930.70     3889.16    102.09 o 
  -2   6   1     1470.64     1662.30     96.78 o 
  -1   6   1     1270.96     1220.26     54.75 o 
   0   6   1     2156.96     2050.60     97.86 o 
   1   6   1     3944.83     3931.18     68.43 o 
   2   6   1     1574.92     1679.16     39.99 o 
   3   6   1     7391.42     7450.11    408.07 o 
   4   6   1     9379.04     9897.79    242.78 o 
   5   6   1      269.50      237.05     37.39 o 
   6   6   1     1241.94     1068.72     91.08 o 
   7   6   1      639.32      692.36     56.78 o 
   8   6   1        6.22       64.84     30.44 o 
   9   6   1       10.51       10.26     25.06 o 
  10   6   1      140.69      280.96     59.06 o 
  -7   7   1        1.72        0.00     18.30 o 
  -6   7   1       26.51        0.00     18.22 o 
  -5   7   1       67.46      113.18     40.42 o 
  -4   7   1      447.34      408.17     37.89 o 
  -3   7   1     1481.66     1368.23     48.90 o 
  -2   7   1       47.04       37.49     15.92 o 
  -1   7   1       29.20        3.24     13.90 o 
   0   7   1      217.79      283.45     26.99 o 
   1   7   1     1148.53     1142.09     28.53 o 
   2   7   1       37.44       57.98     10.20 o 
   3   7   1     6037.30     5829.23    125.09 o 
   4   7   1     3169.57     3267.31     85.78 o 
   5   7   1      741.43      749.69     29.28 o 
   6   7   1     1001.62      952.81    100.77 o 
   7   7   1     1392.63     1283.28     80.57 o 
   8   7   1       10.19        0.00     26.92 o 
   9   7   1       72.82       87.20     43.08 o 
  10   7   1       58.57      116.54    110.48 o 
  -7   8   1       32.70       60.94     37.47 o 
  -6   8   1       52.13       43.58     35.04 o 
  -5   8   1       14.27       26.32     18.62 o 
  -4   8   1      198.49      194.82     25.57 o 
  -3   8   1      761.13      634.38     31.47 o 
  -2   8   1      468.96      408.34     50.99 o 
  -1   8   1      468.97      460.87     39.47 o 
   0   8   1     1058.72      990.45     61.82 o 
   1   8   1      369.99      358.60     26.07 o 
   2   8   1      358.05      375.73     23.73 o 
   3   8   1      875.32      836.27     30.69 o 
   4   8   1     1084.36     1025.10     49.98 o 
   5   8   1      284.32      314.76     27.75 o 
   6   8   1     1251.34     1160.21     42.33 o 
   7   8   1     2125.21     2263.42    124.78 o 
   8   8   1      223.27      225.92     46.43 o 
   9   8   1      234.07      236.45     48.69 o 
  -6   9   1       95.04       81.72     43.25 o 
  -5   9   1       22.58       37.94     63.57 o 
  -4   9   1       85.10      296.18    173.00 o 
  -3   9   1     1505.97     1528.45    171.94 o 
  -2   9   1      442.70      377.51     44.42 o 
  -1   9   1      173.28      248.72     36.00 o 
   0   9   1     2536.91     2584.26    110.36 o 
   1   9   1      748.92      649.96     60.40 o 
   2   9   1      241.13      251.32     28.63 o 
   3   9   1       35.87       38.09     13.38 o 
   4   9   1      326.55      364.62     42.46 o 
   5   9   1       31.86       93.49     15.63 o 
   6   9   1      749.91      681.72     34.67 o 
   7   9   1      198.34      245.60     47.64 o 
   8   9   1      132.95       90.13     37.63 o 
   9   9   1        2.68       34.97     43.64 o 
  -6  10   1      102.56      152.88     79.00 o 
  -5  10   1       27.08       26.60     38.30 o 
  -4  10   1      170.52      238.78     49.49 o 
  -3  10   1     1478.52     1605.06    106.76 o 
  -2  10   1      286.01      299.17     90.97 o 
  -1  10   1     2362.40     2171.99    111.74 o 
   0  10   1     3784.18     4048.65    168.83 o 
   1  10   1      633.76      606.90     48.43 o 
   2  10   1        5.03       21.04     11.79 o 
   3  10   1      401.47      423.35     38.39 o 
   4  10   1      122.26      163.73     25.83 o 
   5  10   1       30.52       54.57     15.08 o 
   6  10   1      280.91      266.01     23.76 o 
   7  10   1      134.51      145.29     35.90 o 
   8  10   1      248.92      273.09     73.10 o 
   9  10   1        3.84       50.82     39.88 o 
  -5  11   1       32.17       27.27     44.35 o 
  -4  11   1      253.27      285.96     58.63 o 
  -3  11   1      687.63      713.49     77.28 o 
  -2  11   1      117.31      302.56    183.64 o 
  -1  11   1     1162.22     1315.26     88.75 o 
   0  11   1      598.66      523.52     52.85 o 
   1  11   1      375.12      423.10     56.07 o 
   2  11   1      253.52      227.53     45.25 o 
   3  11   1     2166.82     1984.14    159.88 o 
   4  11   1        9.68        0.00     13.27 o 
   5  11   1      762.78      788.98     58.40 o 
   6  11   1       52.49       54.35     16.36 o 
   7  11   1      352.18      338.73     47.45 o 
   8  11   1      214.77      237.07     75.39 o 
   9  11   1        2.58       34.79     38.18 o 
  -4  12   1      186.93      277.39     53.73 o 
  -3  12   1       43.41      162.27     49.14 o 
  -2  12   1        5.08      111.44     56.68 o 
  -1  12   1      448.11      350.64     47.96 o 
   0  12   1     2077.67     2045.33    119.93 o 
   1  12   1      256.98      320.79     77.83 o 
   2  12   1     1928.99     1970.73    106.86 o 
   3  12   1      121.78      108.62     20.67 o 
   4  12   1     1350.59     1359.09     60.33 o 
   5  12   1      392.37      404.54     31.74 o 
   6  12   1      227.05      235.13     27.72 o 
   7  12   1      786.66      852.42     80.29 o 
   8  12   1      255.54      343.39     57.84 o 
  -3  13   1       12.26       11.94     36.00 o 
  -2  13   1        1.32       67.14     86.49 o 
  -1  13   1       34.01       45.00     32.97 o 
   0  13   1      464.51      515.19     63.65 o 
   1  13   1       56.42       24.50     28.50 o 
   2  13   1      154.71      135.70     54.09 o 
   3  13   1        3.93        0.00     21.61 o 
   4  13   1      377.19      376.77     31.30 o 
   5  13   1       43.65       29.02     17.44 o 
   6  13   1      157.85      169.98     26.19 o 
   7  13   1      635.26      599.05     67.79 o 
   8  13   1      379.70      348.23     82.37 o 
  -3  14   1      108.99       17.64     40.06 o 
  -2  14   1       24.97       49.86     40.31 o 
  -1  14   1      284.93      433.45     69.77 o 
   0  14   1       76.96       67.10     58.94 o 
   1  14   1      214.10      222.73     48.22 o 
   2  14   1       19.01       27.05     27.92 o 
   3  14   1       15.74        7.93     59.03 o 
   4  14   1       19.66       90.96     44.66 o 
   5  14   1        8.81       28.14     18.49 o 
   6  14   1       24.96        0.00     17.19 o 
   7  14   1      346.20      367.88     84.62 o 
  -1  15   1      102.05       74.74     44.80 o 
   0  15   1      204.14      227.33     55.40 o 
   1  15   1      606.94      694.25     79.33 o 
   2  15   1        0.47       28.06     29.90 o 
   3  15   1       66.25      214.35     66.54 o 
   4  15   1       27.17      120.80     38.62 o 
   5  15   1        8.60       47.26     37.44 o 
   6  15   1       60.57       61.30     54.57 o 
   0  16   1      508.17      574.68     83.78 o 
   1  16   1      470.72      465.88     69.24 o 
   2  16   1      242.39      220.40     52.18 o 
   3  16   1      225.09      274.47     53.43 o 
   4  16   1      343.18      357.31     77.25 o 
   5  16   1       13.94       66.76     64.65 o 
  -4 -16   2      540.73      549.26     69.17 o 
  -3 -16   2      522.50      555.79    144.29 o 
  -2 -16   2       44.81       23.31     32.75 o 
  -1 -16   2       63.47       97.09     56.45 o 
   0 -16   2      602.34      691.67     88.10 o 
  -6 -15   2       28.43        0.00     29.98 o 
  -5 -15   2        1.02       26.27     31.37 o 
  -4 -15   2      375.74      416.31     51.94 o 
  -3 -15   2      384.53      285.83     49.46 o 
  -2 -15   2        1.09        0.00     27.19 o 
  -1 -15   2       67.45       33.00     58.26 o 
   0 -15   2      843.47      876.58     90.89 o 
   1 -15   2        0.42        9.66     41.29 o 
   2 -15   2      372.14      461.70     76.80 o 
  -6 -14   2        2.14        0.00     34.11 o 
  -5 -14   2        7.64        0.00     16.63 o 
  -4 -14   2      176.94      153.04     28.76 o 
  -3 -14   2      425.60      423.79     40.78 o 
  -2 -14   2      130.52      159.09     39.90 o 
  -1 -14   2      270.08      291.62     47.30 o 
   0 -14   2       52.75       53.43     34.78 o 
   1 -14   2        1.41       58.26     43.08 o 
   2 -14   2      165.65      182.73     52.26 o 
   3 -14   2      205.91      186.37     57.24 o 
  -7 -13   2      195.41      261.75     53.03 o 
  -6 -13   2      120.29       18.64     29.48 o 
  -5 -13   2       20.15       40.92     22.19 o 
  -4 -13   2     1334.11     1317.67     68.01 o 
  -3 -13   2      503.77      518.11     39.33 o 
  -2 -13   2       23.61       39.70     25.22 o 
  -1 -13   2      199.68      208.37     37.21 o 
   0 -13   2       40.26       46.03     31.13 o 
   1 -13   2        2.23       69.48     54.32 o 
   2 -13   2        0.94       22.59     40.14 o 
   3 -13   2      245.73      399.02    108.96 o 
   4 -13   2       64.05      148.47     69.92 o 
  -8 -12   2       70.06       71.64     43.97 o 
  -7 -12   2      525.63      510.91     76.31 o 
  -6 -12   2      128.61      152.30     40.78 o 
  -5 -12   2        0.31        4.42     27.86 o 
  -4 -12   2     2030.04     1941.96     81.56 o 
  -3 -12   2      296.82      341.93     31.46 o 
  -2 -12   2      168.12      213.96     25.04 o 
  -1 -12   2      607.48      601.05     36.75 o 
   0 -12   2       59.02      138.54     34.98 o 
   1 -12   2        3.06        0.00     25.65 o 
   2 -12   2        8.89        0.00     39.73 o 
   3 -12   2        4.19        6.42     32.02 o 
   4 -12   2      221.46      238.15     57.71 o 
   5 -12   2       20.34       64.29     58.40 o 
  -8 -11   2       22.24       23.13     36.10 o 
  -7 -11   2      915.43      976.24    114.47 o 
  -6 -11   2       14.86       69.88     47.78 o 
  -5 -11   2      384.25      348.76     29.30 o 
  -4 -11   2     1162.07     1108.73     72.86 o 
  -3 -11   2      374.85      367.56     30.38 o 
  -2 -11   2     2359.42     2328.52    129.06 o 
  -1 -11   2      378.74      436.88     31.82 o 
   0 -11   2     3066.36     3065.42     95.42 o 
   1 -11   2      197.15      158.39     18.58 o 
   2 -11   2      391.96      375.74    108.17 o 
   3 -11   2       14.80        0.00     28.98 o 
   4 -11   2      366.58      365.42     65.83 o 
   5 -11   2        0.08        0.00     46.45 o 
  -8 -10   2       61.04       53.87     40.04 o 
  -7 -10   2      495.85      537.21     62.50 o 
  -6 -10   2       32.23       30.24     35.79 o 
  -5 -10   2      469.13      422.63     32.37 o 
  -4 -10   2      218.92      160.45     21.23 o 
  -3 -10   2     1290.36     1267.37     58.90 o 
  -2 -10   2      857.25      933.81     43.46 o 
  -1 -10   2     2145.25     2108.24     72.35 o 
   0 -10   2      306.15      330.64     25.36 o 
   1 -10   2      379.97      307.85     31.14 o 
   2 -10   2      109.50      113.04     38.15 o 
   3 -10   2      190.28      208.55     45.78 o 
   4 -10   2      434.43      431.86     64.12 o 
   5 -10   2      101.42       47.68     38.74 o 
   6 -10   2      172.03      212.05    115.10 o 
  -9  -9   2       10.96        2.27     37.58 o 
  -8  -9   2      302.67      372.25     59.08 o 
  -7  -9   2       33.19       40.05     44.31 o 
  -6  -9   2       58.06      133.46     33.55 o 
  -5  -9   2       87.67      178.71     53.41 o 
  -4  -9   2      274.40      248.99     22.38 o 
  -3  -9   2      658.13      648.76     33.92 o 
  -2  -9   2     1168.96     1119.27     45.99 o 
  -1  -9   2     1148.53     1287.04     55.43 o 
   0  -9   2     1508.95     1524.04     51.81 o 
   1  -9   2     2137.62     1933.28     60.05 o 
   2  -9   2       22.01       40.73     43.60 o 
   3  -9   2     1146.33     1108.46     59.54 o 
   4  -9   2      635.15      586.74     39.95 o 
   5  -9   2      227.15      219.51     58.80 o 
   6  -9   2      387.10      386.29     66.39 o 
   7  -9   2      773.86      792.46    117.74 o 
  -9  -8   2       64.49       37.41     40.87 o 
  -8  -8   2       85.15       91.22     41.79 o 
  -7  -8   2       12.91       16.43     26.67 o 
  -6  -8   2        5.47       36.17     26.19 o 
  -5  -8   2      229.86      213.86     36.35 o 
  -4  -8   2      116.89      119.70     15.44 o 
  -3  -8   2      139.09      136.08     23.76 o 
  -2  -8   2      605.74      614.65     39.84 o 
  -1  -8   2       50.20       37.21     21.35 o 
   0  -8   2     2151.45     2135.98     58.62 o 
   1  -8   2      271.31      297.61     20.68 o 
   2  -8   2       55.52       79.85     18.38 o 
   3  -8   2      544.08      553.29     42.17 o 
   4  -8   2      362.19      323.08     27.96 o 
   5  -8   2        0.87      233.50    179.25 o 
   6  -8   2      302.74      425.06     38.95 o 
   7  -8   2      709.37      670.34     86.74 o 
  -9  -7   2      301.00      306.42     56.63 o 
  -8  -7   2      491.49      552.77     85.43 o 
  -7  -7   2      537.83      489.67     57.77 o 
  -6  -7   2      373.37      466.31     48.51 o 
  -5  -7   2      303.72      233.53     34.85 o 
  -4  -7   2      107.68      114.83     16.44 o 
  -3  -7   2     1266.30     1242.03     41.27 o 
  -2  -7   2      221.82      253.58     17.50 o 
  -1  -7   2       75.91      159.18     22.62 o 
   0  -7   2     4978.64     4732.82    104.03 o 
   1  -7   2      103.74      123.22     23.96 o 
   2  -7   2       56.02       73.71     11.95 o 
   3  -7   2        1.67        9.32     17.09 o 
   4  -7   2      278.85      282.70     29.36 o 
   5  -7   2      719.98      755.00     45.18 o 
   6  -7   2      152.16      133.96     24.68 o 
   7  -7   2      383.27      337.92     40.57 o 
   8  -7   2      129.28       99.08     34.35 o 
  -9  -6   2      370.67      329.90     59.56 o 
  -8  -6   2      508.52      514.29    117.39 o 
  -7  -6   2      989.04     1002.27    114.62 o 
  -6  -6   2      648.85      572.77     52.93 o 
  -5  -6   2      411.58      503.26     44.26 o 
  -4  -6   2       32.71       28.34      7.08 o 
  -3  -6   2     3501.04     3305.77     74.76 o 
  -2  -6   2      481.85      535.36     29.46 o 
  -1  -6   2     1192.45     1077.17     33.64 o 
   0  -6   2     8117.13     7974.53    155.33 o 
   1  -6   2     1593.02     1577.90     42.46 o 
   2  -6   2      342.16      389.32     19.57 o 
   3  -6   2      825.44      821.50     33.75 o 
   4  -6   2       12.63       63.47     39.44 o 
   5  -6   2      493.49      481.89     36.28 o 
   6  -6   2       18.88       80.23     34.20 o 
   7  -6   2       11.21       64.61     30.54 o 
   8  -6   2       33.17       39.68     25.32 o 
  -9  -5   2       91.56      139.64     61.11 o 
  -8  -5   2      262.58      295.16    103.25 o 
  -7  -5   2     1199.66     1090.30     77.58 o 
  -6  -5   2      814.12      818.07     62.49 o 
  -5  -5   2       12.31        4.16     22.82 o 
  -4  -5   2     1117.57     1102.43     55.00 o 
  -3  -5   2     3208.83     3052.96     61.66 o 
  -2  -5   2     2139.97     2391.92     52.61 o 
  -1  -5   2     3787.62     3816.86     78.64 o 
   0  -5   2    17853.50    18178.99    394.67 o 
   1  -5   2     4409.67     4525.83     87.97 o 
   2  -5   2      360.18      378.70     67.02 o 
   3  -5   2     8170.71     7992.12    180.59 o 
   4  -5   2       66.79       80.60     63.72 o 
   5  -5   2      395.90      396.05     30.37 o 
   6  -5   2       19.99        0.00     17.04 o 
   7  -5   2       93.71      120.15     33.16 o 
   8  -5   2       26.17       53.67     24.24 o 
  -9  -4   2        0.52        7.32     33.33 o 
  -8  -4   2       84.10      129.93     37.71 o 
  -7  -4   2      276.53      320.05     45.26 o 
  -6  -4   2     1028.48     1125.76     70.07 o 
  -5  -4   2      547.91      500.37     44.66 o 
  -4  -4   2     1218.24     1165.41     51.91 o 
  -3  -4   2     1127.66     1120.80     22.99 o 
  -2  -4   2      682.28      699.19     33.92 o 
  -1  -4   2     1224.04     1318.58     40.41 o 
   0  -4   2    13324.10    14259.79    226.50 o 
   1  -4   2     2055.38     2086.71     48.13 o 
   2  -4   2     3926.94     3958.55    120.01 o 
   3  -4   2     6352.03     6593.89    143.33 o 
   4  -4   2     3410.32     3262.20     91.59 o 
   5  -4   2      921.80     1008.37     47.57 o 
   6  -4   2      533.53      533.44     36.91 o 
   7  -4   2      205.80      234.03     35.33 o 
   8  -4   2        0.41        0.00     30.18 o 
   9  -4   2      152.27      156.32     70.65 o 
  -9  -3   2       26.71       31.58     37.21 o 
  -8  -3   2        6.14       35.17     28.93 o 
  -7  -3   2     1085.56     1234.39     83.32 o 
  -6  -3   2      430.35      520.97    114.33 o 
  -5  -3   2      173.36      168.20     48.64 o 
  -4  -3   2     1099.99     1104.95     53.70 o 
  -3  -3   2      513.79      483.48     27.36 o 
  -2  -3   2     3013.76     3068.66     51.34 o 
  -1  -3   2      186.79      174.58     15.84 o 
   0  -3   2     1336.29     1626.87     34.97 o 
   1  -3   2     1236.74     1391.44     40.31 o 
   2  -3   2     3919.66     3824.49     95.26 o 
   3  -3   2      582.21      597.88     23.92 o 
   4  -3   2      915.99      815.87     32.79 o 
   5  -3   2       71.03       88.26     35.58 o 
   6  -3   2     1307.90     1261.73     57.34 o 
   7  -3   2      283.51      368.24     44.56 o 
   8  -3   2      696.50      672.36     46.46 o 
   9  -3   2      138.37      135.01     40.01 o 
  -9  -2   2       15.51       67.15    128.74 o 
  -8  -2   2       17.76       12.87     27.71 o 
  -7  -2   2     1774.16     1984.39    117.42 o 
  -6  -2   2      404.65      392.42     59.26 o 
  -5  -2   2      427.94      450.90     52.87 o 
  -4  -2   2     1396.12     1362.57     60.93 o 
  -3  -2   2     2010.21     1954.13     65.27 o 
  -2  -2   2     5177.43     5644.61    141.12 o 
  -1  -2   2     2195.55     2089.41     81.03 o 
   0  -2   2      371.81      401.59     22.22 o 
   1  -2   2     2231.55     2196.47     48.08 o 
   2  -2   2       44.18       54.25     10.64 o 
   3  -2   2      446.61      441.92     24.99 o 
   4  -2   2        8.55       28.12     10.49 o 
   5  -2   2       51.39       88.04     19.06 o 
   6  -2   2      178.90      184.56     21.29 o 
   7  -2   2      156.31      188.87     29.27 o 
   8  -2   2      470.59      466.85     36.97 o 
   9  -2   2       16.92       20.28     27.14 o 
  -9  -1   2        0.18        0.00     51.60 o 
  -8  -1   2      160.77      201.82     45.81 o 
  -7  -1   2     1746.89     1954.50    205.23 o 
  -6  -1   2     1209.95     1223.66     94.72 o 
  -5  -1   2      608.50      555.85     41.88 o 
  -4  -1   2     2652.83     2370.81     44.51 o 
  -3  -1   2      759.33      798.40     34.47 o 
  -2  -1   2       32.73       60.43     15.10 o 
  -1  -1   2     3322.15     3330.75    117.81 o 
   0  -1   2    19644.18    19376.14    223.51 o 
   1  -1   2     1977.81     1916.79     68.63 o 
   2  -1   2    14321.31    15310.02    215.45 o 
   3  -1   2     1721.08     1839.24     97.37 o 
   4  -1   2       61.44       90.32     11.80 o 
   5  -1   2      475.56      501.56     26.93 o 
   6  -1   2      655.43      658.83     36.37 o 
   7  -1   2      605.01      595.40     41.84 o 
   8  -1   2       22.21       34.33     17.51 o 
   9  -1   2       58.97       38.65     57.05 o 
  -9   0   2        9.78        0.00     31.31 o 
  -8   0   2       44.18       70.02     36.08 o 
  -7   0   2      819.34      887.93     72.60 o 
  -6   0   2      694.71      641.57     28.54 o 
  -5   0   2      266.67      257.77     19.46 o 
  -4   0   2    11107.82    11373.57    350.97 o 
  -3   0   2      517.42      470.97     29.25 o 
  -2   0   2     7577.82     7645.74    140.53 o 
  -1   0   2      751.83      651.31     21.71 o 
   0   0   2      108.73      117.86      7.11 o 
   1   0   2     2593.48     2432.71     70.33 o 
   2   0   2     4204.69     4317.73     63.11 o 
   3   0   2     2223.68     1768.16    165.80 o 
   4   0   2     3899.84     4014.07     85.47 o 
   5   0   2      386.22      328.76     20.58 o 
   6   0   2      287.96      284.07     23.02 o 
   7   0   2     1267.60     1184.43     54.01 o 
   8   0   2       27.73       14.38     31.79 o 
   9   0   2        1.16        0.00     48.64 o 
  10   0   2       94.68      118.49     51.45 o 
  -9   1   2        1.97        0.00     37.29 o 
  -8   1   2        3.10        0.00     32.52 o 
  -7   1   2      585.05      606.36     59.96 o 
  -6   1   2        7.38       41.53     24.20 o 
  -5   1   2      760.23      735.59     31.14 o 
  -4   1   2     1020.90      940.51     32.43 o 
  -3   1   2     1139.64     1102.88     39.36 o 
  -2   1   2      615.82      577.86     17.40 o 
  -1   1   2     2740.46     2769.30     57.45 o 
   0   1   2        2.16       22.90      4.17 o 
   1   1   2     3370.80     3156.02     82.13 o 
   2   1   2     1200.03     1362.69     64.71 o 
   3   1   2     7492.38     7396.65    121.11 o 
   4   1   2    16623.83    16730.13    297.41 o 
   5   1   2       74.12      131.85     26.27 o 
   6   1   2      879.09      878.57     43.11 o 
   7   1   2      823.19      844.86     45.93 o 
   8   1   2      121.07      130.25     30.92 o 
   9   1   2        4.00        0.00     24.63 o 
  10   1   2      214.23      164.45     47.65 o 
  -8   2   2       15.49       54.08     66.38 o 
  -7   2   2       68.76      109.48     36.21 o 
  -6   2   2       47.85       84.09     22.64 o 
  -5   2   2      367.41      373.01     23.62 o 
  -4   2   2      859.18      862.46     33.77 o 
  -3   2   2     2220.91     2204.90     55.57 o 
  -2   2   2       67.47       33.75     19.64 o 
  -1   2   2        1.91       14.25      7.53 o 
   0   2   2      840.47      884.05     38.69 o 
   1   2   2     4230.41     4169.00    207.69 o 
   2   2   2     3033.98     2565.27    454.65 o 
   3   2   2     3606.91     3744.16     66.66 o 
   4   2   2    12150.58    12310.62    214.35 o 
   5   2   2       99.07      101.23     11.77 o 
   6   2   2      560.00      561.90    108.73 o 
   7   2   2      814.88      789.65     36.47 o 
   8   2   2       92.58      128.78     58.57 o 
   9   2   2       20.06        5.26     66.25 o 
  10   2   2      419.39      419.64     89.59 o 
  -8   3   2      150.10      292.17     67.59 o 
  -7   3   2       56.07      115.06     58.74 o 
  -6   3   2      333.52      325.58     28.91 o 
  -5   3   2      598.60      600.10     35.61 o 
  -4   3   2      558.56      545.68     27.59 o 
  -3   3   2     1210.58     1112.63     35.51 o 
  -2   3   2     1020.08     1173.04     38.24 o 
  -1   3   2       17.08       30.35     24.42 o 
   0   3   2     2510.91     2208.11     68.41 o 
   1   3   2     1293.45     1360.79     23.94 o 
   2   3   2     7124.14     6511.44    779.31 o 
   3   3   2     7171.83     7283.95    119.55 o 
   4   3   2     4469.27     4385.93     86.37 o 
   5   3   2      510.65      464.27     19.86 o 
   6   3   2      683.06      652.12     27.47 o 
   7   3   2     1384.92     1286.67     44.93 o 
   8   3   2        2.31       37.11     22.72 o 
   9   3   2      109.25       80.29     82.70 o 
  10   3   2      179.00      265.50     92.80 o 
  -8   4   2       99.35      119.54     87.91 o 
  -7   4   2      267.26      258.71     35.99 o 
  -6   4   2      437.33      456.68     38.29 o 
  -5   4   2      431.52      459.52     42.08 o 
  -4   4   2     1143.10     1114.74     44.08 o 
  -3   4   2     1469.96     1509.71     64.48 o 
  -2   4   2      577.51      540.59     21.56 o 
  -1   4   2      966.90     1103.17     24.64 o 
   0   4   2     2497.52     2163.81     73.08 o 
   1   4   2      119.67      130.08      5.24 o 
   2   4   2     3674.43     3933.79     88.45 o 
   3   4   2     2761.84     2792.07     73.84 o 
   4   4   2     1039.52      986.64     31.45 o 
   5   4   2      750.93      805.45     40.84 o 
   6   4   2      624.75      635.77     26.29 o 
   7   4   2     1051.70     1212.33     74.34 o 
   8   4   2       49.82       20.22     32.83 o 
   9   4   2       69.22       43.45     29.01 o 
  10   4   2       20.14       15.37     43.97 o 
  -8   5   2       11.10       20.20     63.52 o 
  -7   5   2       86.44      138.50     28.61 o 
  -6   5   2       68.45      117.14     29.27 o 
  -5   5   2      235.74      174.21     22.59 o 
  -4   5   2      611.89      623.46     78.89 o 
  -3   5   2     3784.56     3980.27    101.36 o 
  -2   5   2     4515.69     4648.40     99.84 o 
  -1   5   2      544.24      531.56     15.06 o 
   0   5   2    18711.80    19259.59    441.01 o 
   1   5   2      605.42      605.54     28.46 o 
   2   5   2      747.43      751.61     20.25 o 
   3   5   2      326.60      280.55     16.86 o 
   4   5   2     2103.01     2117.85     51.37 o 
   5   5   2       63.09       77.24     25.13 o 
   6   5   2     2042.63     1991.06     73.59 o 
   7   5   2      167.12      239.80     41.77 o 
   8   5   2       39.23       59.57     68.40 o 
   9   5   2        3.60       31.32     35.10 o 
  10   5   2       11.83       66.29     39.30 o 
  -7   6   2       23.12       10.33     22.87 o 
  -6   6   2      267.59      332.61     38.74 o 
  -5   6   2        6.89       27.72     29.72 o 
  -4   6   2      909.36      866.99     41.57 o 
  -3   6   2     4786.64     4820.35    175.22 o 
  -2   6   2      173.03      208.08     30.59 o 
  -1   6   2     3779.37     3658.58     58.96 o 
   0   6   2     2766.68     2828.45     90.74 o 
   1   6   2     1261.33     1191.81     37.58 o 
   2   6   2        0.78        3.40      5.60 o 
   3   6   2     3860.29     3733.20     80.70 o 
   4   6   2     1977.12     1840.34     49.23 o 
   5   6   2      216.82      211.22     24.23 o 
   6   6   2     2766.30     2730.38    127.75 o 
   7   6   2      161.00       88.86     51.22 o 
   8   6   2      362.47      327.08     43.80 o 
   9   6   2        0.49       37.04     29.01 o 
  10   6   2       14.78        0.00     30.52 o 
  -7   7   2       25.52       33.97     29.91 o 
  -6   7   2        1.45        0.00     29.92 o 
  -5   7   2       27.39       37.82     20.75 o 
  -4   7   2      151.17      172.77     39.62 o 
  -3   7   2     2051.36     1912.49     72.45 o 
  -2   7   2       24.25       46.28     21.75 o 
  -1   7   2     1732.97     1558.92     71.38 o 
   0   7   2     2344.35     2157.20    130.47 o 
   1   7   2     1906.20     1876.81     64.45 o 
   2   7   2       17.01       27.70     15.05 o 
   3   7   2     2059.95     1951.95     52.05 o 
   4   7   2       65.93       76.50     16.18 o 
   5   7   2     1384.60     1454.26     46.98 o 
   6   7   2      490.89      450.71     25.03 o 
   7   7   2     1653.03     1562.39     93.00 o 
   8   7   2      539.00      501.00     56.41 o 
   9   7   2       80.99      107.31     35.43 o 
  10   7   2      140.72      206.01     53.79 o 
  -6   8   2       66.04      362.79    202.42 o 
  -5   8   2      257.69      304.22     52.96 o 
  -4   8   2      169.70      169.55     25.48 o 
  -3   8   2      223.36      216.61     38.93 o 
  -2   8   2       21.02       26.66     84.78 o 
  -1   8   2       93.62      122.58     26.19 o 
   0   8   2     3778.52     4134.41    147.82 o 
   1   8   2       20.58       14.96     37.64 o 
   2   8   2     1440.63     1585.19     42.10 o 
   3   8   2      669.56      671.96     27.64 o 
   4   8   2      408.54      409.30     22.65 o 
   5   8   2      839.19      836.54     35.89 o 
   6   8   2      712.11      708.99     33.33 o 
   7   8   2     1947.17     2001.83    112.01 o 
   8   8   2      577.65      629.20     63.26 o 
   9   8   2      143.15      110.41     38.40 o 
  10   8   2      125.35      161.37     57.99 o 
  -6   9   2       33.62        0.00     39.12 o 
  -5   9   2       34.66       35.13     34.00 o 
  -4   9   2      239.48      202.52     46.57 o 
  -3   9   2       75.32      112.01     34.75 o 
  -2   9   2        8.22        0.00     40.98 o 
  -1   9   2      264.42      180.22     34.78 o 
   0   9   2     1461.13     1405.23    106.94 o 
   1   9   2        3.27        0.00     18.57 o 
   2   9   2      238.22      235.28     15.83 o 
   3   9   2      199.74      186.45     18.03 o 
   4   9   2       69.82      107.10     15.30 o 
   5   9   2        9.52        0.00     15.67 o 
   6   9   2      135.36      175.05     20.45 o 
   7   9   2      574.60      578.86     74.42 o 
   8   9   2      274.46      407.09     52.54 o 
   9   9   2        0.35       45.92     46.16 o 
  -5  10   2       51.20       91.02     41.53 o 
  -4  10   2      284.76      274.81     54.56 o 
  -3  10   2      719.80      738.45     68.16 o 
  -2  10   2      367.50      381.51     53.65 o 
  -1  10   2     1581.43     1587.72     97.24 o 
   0  10   2      706.45      718.77     57.55 o 
   1  10   2      616.25      603.33     50.19 o 
   2  10   2        4.10        0.00      7.81 o 
   3  10   2      194.73      129.86     20.26 o 
   4  10   2      101.71      115.96     47.82 o 
   5  10   2       13.65       39.95     29.34 o 
   6  10   2       11.57       15.01     13.34 o 
   7  10   2      379.23      326.05     51.22 o 
   8  10   2      456.52      497.84     60.48 o 
   9  10   2        4.45        0.00     31.22 o 
  -5  11   2        0.96       17.63     78.66 o 
  -4  11   2      156.53      227.66     55.70 o 
  -3  11   2      394.11      491.48     64.58 o 
  -2  11   2       73.38      110.74     37.38 o 
  -1  11   2     1358.28     1305.07     87.93 o 
   0  11   2      534.06      537.38     57.59 o 
   1  11   2     1251.17     1221.18     79.55 o 
   2  11   2      142.94      199.35     34.65 o 
   3  11   2      468.31      502.20     29.06 o 
   4  11   2      267.96      254.18     24.15 o 
   5  11   2       52.14       23.28     21.79 o 
   6  11   2        5.13       21.40     26.95 o 
   7  11   2      637.70      612.33     60.23 o 
   8  11   2      289.95      225.87     44.76 o 
   9  11   2        0.12        0.00     35.72 o 
  -4  12   2       99.50      310.50     82.51 o 
  -3  12   2        0.79       63.24     56.80 o 
  -2  12   2       70.93       49.81     36.97 o 
  -1  12   2      293.97      336.28     55.45 o 
   0  12   2     1474.48     1482.56    143.75 o 
   1  12   2     2147.17     2121.25    128.28 o 
   2  12   2     1934.76     1930.99    109.10 o 
   3  12   2      674.89      673.66     57.13 o 
   4  12   2     1690.45     1609.39     73.78 o 
   5  12   2        2.50        6.42     13.73 o 
   6  12   2       14.87        0.96     21.92 o 
   7  12   2      944.22      919.33     79.73 o 
   8  12   2       73.33       53.54     34.65 o 
  -3  13   2        0.26        0.00     51.09 o 
  -2  13   2        2.27        0.00     61.84 o 
  -1  13   2       30.62       31.17     33.88 o 
   0  13   2      389.52      316.11     78.75 o 
   1  13   2      182.96      232.11     78.45 o 
   2  13   2       82.74      150.33     35.49 o 
   3  13   2      332.50      419.35     51.37 o 
   4  13   2      660.94      625.66     54.42 o 
   5  13   2       21.83       23.77     27.12 o 
   6  13   2       20.34       84.97     43.64 o 
   7  13   2      615.54      651.76     71.19 o 
   8  13   2      138.39      134.28     43.50 o 
  -2  14   2       18.56       88.35     45.22 o 
  -1  14   2        0.13       98.32    104.61 o 
   0  14   2       40.87       18.43     29.88 o 
   1  14   2      279.26      298.24     50.16 o 
   2  14   2        2.52        0.00     29.33 o 
   3  14   2      126.80      125.47     48.14 o 
   4  14   2      957.36      907.10     74.20 o 
   5  14   2       29.54       39.92     48.62 o 
   6  14   2      114.39      104.59     24.51 o 
   7  14   2      132.96      148.31     40.67 o 
  -1  15   2        1.58       14.71     36.37 o 
   0  15   2      113.89      173.34     49.72 o 
   1  15   2      216.21      327.57     97.55 o 
   2  15   2       98.69      120.08     39.43 o 
   3  15   2      564.10      726.34     74.16 o 
   4  15   2      156.71       97.62     39.27 o 
   5  15   2        0.06       45.56     37.44 o 
   6  15   2        0.86        0.00     27.59 o 
   1  16   2      176.91      216.68     73.29 o 
   2  16   2        4.25        0.00     38.94 o 
   3  16   2      367.99      398.10     58.29 o 
   4  16   2      213.32      246.76     50.29 o 
   5  16   2        4.38       17.51     37.33 o 
  -3 -16   3      212.10      300.88     55.87 o 
  -2 -16   3      191.05      189.85     52.88 o 
  -1 -16   3      420.99      344.12     61.92 o 
   0 -16   3      161.66       77.03     42.68 o 
  -5 -15   3       18.92        0.00     49.28 o 
  -4 -15   3      650.12      602.83     52.28 o 
  -3 -15   3       56.75       69.18     31.14 o 
  -2 -15   3      461.20      530.29     68.57 o 
  -1 -15   3      364.69      359.97     57.44 o 
   0 -15   3      467.86      393.28     60.56 o 
   1 -15   3      118.63      663.56    419.15 o 
   2 -15   3      111.90      239.71    115.45 o 
  -6 -14   3      121.72      288.62     82.64 o 
  -5 -14   3       72.03        3.92     42.83 o 
  -4 -14   3      102.19      151.92     30.57 o 
  -3 -14   3      134.69      200.00     39.78 o 
  -2 -14   3       99.18       69.13     26.37 o 
  -1 -14   3      110.47      130.87     47.01 o 
   0 -14   3      341.20      302.66     56.46 o 
   1 -14   3      214.29      285.46     61.01 o 
   2 -14   3       27.79       36.84     37.19 o 
   3 -14   3      114.55       86.76     46.62 o 
  -7 -13   3       11.24        6.76     29.40 o 
  -6 -13   3        1.44       26.00     32.28 o 
  -5 -13   3       11.44       32.08     32.95 o 
  -4 -13   3      197.32      271.22     42.17 o 
  -3 -13   3      291.95      306.66     33.20 o 
  -2 -13   3        2.50        0.00     36.90 o 
  -1 -13   3       63.31       82.33     21.07 o 
   0 -13   3       10.23       49.26     43.25 o 
   1 -13   3       65.51      215.69     42.90 o 
   2 -13   3       88.03      136.19     53.99 o 
   3 -13   3      118.30      203.08     56.08 o 
   4 -13   3      124.90      181.67     59.93 o 
  -7 -12   3      173.08      151.48     47.98 o 
  -6 -12   3       55.04       90.37     91.99 o 
  -5 -12   3       88.79       66.90     34.73 o 
  -4 -12   3      281.81      236.95     58.46 o 
  -3 -12   3      441.66      401.36     44.02 o 
  -2 -12   3      116.42      141.12     29.18 o 
  -1 -12   3        7.50       10.47     23.28 o 
   0 -12   3      303.53      303.88     41.09 o 
   1 -12   3      214.78      254.14     37.04 o 
   2 -12   3      142.83      157.29     39.92 o 
   3 -12   3       65.63       35.15     32.42 o 
   4 -12   3       11.76        0.00     33.27 o 
   5 -12   3        5.10        0.00     38.01 o 
  -8 -11   3      256.47      285.07     59.98 o 
  -7 -11   3      352.11      397.41    120.51 o 
  -6 -11   3      136.22      212.61     44.29 o 
  -5 -11   3       73.44       70.17     29.46 o 
  -4 -11   3      888.43      845.15     45.27 o 
  -3 -11   3     1557.43     1480.44     66.22 o 
  -2 -11   3     2448.44     2561.56     96.68 o 
  -1 -11   3      262.79      259.22     29.79 o 
   0 -11   3     4270.57     4193.09    128.89 o 
   1 -11   3        3.60      149.90     33.87 o 
   2 -11   3       98.92       85.90     26.11 o 
   3 -11   3       22.68        0.00     15.34 o 
   4 -11   3       65.19       64.45     38.68 o 
   5 -11   3       48.73       13.90     47.18 o 
  -8 -10   3      115.33      143.04     47.32 o 
  -7 -10   3      512.34      478.75     63.13 o 
  -6 -10   3       22.58        1.27     24.72 o 
  -5 -10   3        0.98       55.98     28.55 o 
  -4 -10   3       24.91       35.03     27.86 o 
  -3 -10   3     1463.15     1427.12     60.33 o 
  -2 -10   3      799.24      810.59     53.61 o 
  -1 -10   3     1770.65     1736.64     65.83 o 
   0 -10   3     2072.02     2122.09     82.56 o 
   1 -10   3      964.50     1022.00     66.73 o 
   2 -10   3        2.92        0.00     22.70 o 
   3 -10   3      471.27      416.56     33.46 o 
   4 -10   3      358.58      341.46     54.45 o 
   5 -10   3       38.95       39.79     37.23 o 
   6 -10   3      384.74      380.11     70.81 o 
  -8  -9   3      161.94      121.31     44.51 o 
  -7  -9   3      314.81      303.79    101.19 o 
  -6  -9   3       70.19      133.28     35.11 o 
  -5  -9   3       85.23       96.63     61.73 o 
  -4  -9   3      118.34      133.37     19.94 o 
  -3  -9   3      919.65      990.27     77.35 o 
  -2  -9   3       57.63       52.22     16.71 o 
  -1  -9   3     1489.69     1536.08     57.29 o 
   0  -9   3     2705.95     2629.71     80.62 o 
   1  -9   3     2119.88     2140.22     72.21 o 
   2  -9   3      111.24      128.90     29.57 o 
   3  -9   3     3241.40     2964.41    140.67 o 
   4  -9   3      191.90      210.25     29.58 o 
   5  -9   3       44.31       48.60     20.02 o 
   6  -9   3      331.87      353.56     38.70 o 
   7  -9   3       64.32        0.00     29.77 o 
  -8  -8   3      207.47      299.03     55.75 o 
  -7  -8   3      338.96      347.71     85.33 o 
  -6  -8   3      729.09      653.05     64.12 o 
  -5  -8   3      299.99      274.75     39.80 o 
  -4  -8   3       63.02       36.74     14.38 o 
  -3  -8   3        1.07       23.62     13.28 o 
  -2  -8   3       25.17        0.00     11.54 o 
  -1  -8   3       76.85       85.74     15.92 o 
   0  -8   3     2587.45     2723.90     74.88 o 
   1  -8   3      176.88      174.11     18.19 o 
   2  -8   3      299.86      310.83     21.74 o 
   3  -8   3     1747.25     1671.37     63.81 o 
   4  -8   3        6.37        0.00     13.00 o 
   5  -8   3      122.21      180.85     28.36 o 
   6  -8   3       70.98       70.51     49.76 o 
   7  -8   3      326.56      337.71     41.79 o 
  -9  -7   3       45.34       78.35     40.96 o 
  -8  -7   3      155.97      216.38     48.53 o 
  -7  -7   3     1014.18     1021.15    126.01 o 
  -6  -7   3     2442.71     2415.94    127.28 o 
  -5  -7   3      404.80      417.47     43.34 o 
  -4  -7   3     1318.37     1232.74     48.85 o 
  -3  -7   3      251.30      234.75     21.39 o 
  -2  -7   3      571.35      582.99     26.73 o 
  -1  -7   3      146.69      156.11     23.70 o 
   0  -7   3     5289.06     5265.04    121.32 o 
   1  -7   3      283.53      311.50     31.15 o 
   2  -7   3     1385.74     1277.91     43.79 o 
   3  -7   3       53.88       92.55     25.51 o 
   4  -7   3      173.89      191.09     22.44 o 
   5  -7   3        0.79       18.18     18.09 o 
   6  -7   3       59.68       48.82     20.70 o 
   7  -7   3      321.81      362.44     38.91 o 
   8  -7   3       39.09       65.18     29.20 o 
  -9  -6   3      117.61      177.69    119.95 o 
  -8  -6   3       15.75        0.00     30.09 o 
  -7  -6   3     1798.80     1976.25    120.91 o 
  -6  -6   3      139.08      124.59     34.51 o 
  -5  -6   3      661.46      692.74     55.38 o 
  -4  -6   3      494.06      456.78     56.45 o 
  -3  -6   3     2414.68     2315.13     61.32 o 
  -2  -6   3      342.70      404.19     29.12 o 
  -1  -6   3     3798.48     3975.88     93.73 o 
   0  -6   3     2836.27     2832.13     69.59 o 
   1  -6   3      450.90      455.13     24.51 o 
   2  -6   3      665.73      584.71     24.96 o 
   3  -6   3      577.50      547.35     28.02 o 
   4  -6   3       14.39       17.39     14.77 o 
   5  -6   3        5.80       46.13     24.45 o 
   6  -6   3       26.15       78.77     21.84 o 
   7  -6   3       41.02       43.08     21.66 o 
   8  -6   3      280.28      283.39     52.24 o 
  -9  -5   3        1.09        0.00     35.93 o 
  -8  -5   3       45.23       37.35     45.56 o 
  -7  -5   3      601.71      519.04     64.11 o 
  -6  -5   3      705.37      602.29     96.76 o 
  -5  -5   3      222.26      214.34     33.95 o 
  -4  -5   3     3410.31     3382.36    127.90 o 
  -3  -5   3     1271.85     1201.76     33.72 o 
  -2  -5   3       11.23        2.65     12.35 o 
  -1  -5   3     2943.03     3078.77     70.05 o 
   0  -5   3     2833.59     3016.97     68.24 o 
   1  -5   3     2881.92     2819.33     80.66 o 
   2  -5   3      991.60     1019.02     32.02 o 
   3  -5   3     2345.16     2539.89     69.66 o 
   4  -5   3     1205.37     1259.11     48.51 o 
   5  -5   3      125.68      122.74     19.87 o 
   6  -5   3        1.30        9.42     22.21 o 
   7  -5   3       47.13       47.32     37.38 o 
   8  -5   3      133.70      120.27     38.27 o 
  -9  -4   3        0.46        0.00     30.48 o 
  -8  -4   3       97.83       77.80     45.54 o 
  -7  -4   3      288.09      397.48     51.14 o 
  -6  -4   3      617.98      679.07    116.66 o 
  -5  -4   3       34.30       47.71     71.23 o 
  -4  -4   3     5658.68     5220.07    234.18 o 
  -3  -4   3      535.75      477.32     30.51 o 
  -2  -4   3       25.85       39.13     10.86 o 
  -1  -4   3     2477.32     2514.73     68.41 o 
   0  -4   3      553.21      653.91     91.77 o 
   1  -4   3     3664.12     3480.31     90.46 o 
   2  -4   3     1791.41     1727.41    114.97 o 
   3  -4   3     5761.63     5471.89    156.95 o 
   4  -4   3     1435.77     1581.93     52.51 o 
   5  -4   3      467.62      505.23     73.89 o 
   6  -4   3      181.04      133.15     22.62 o 
   7  -4   3      380.14      377.97     59.57 o 
   8  -4   3        3.25        0.00     24.57 o 
   9  -4   3       35.87       28.49     46.35 o 
  -9  -3   3        1.93       65.38     36.88 o 
  -8  -3   3        4.00        0.00     32.84 o 
  -7  -3   3      787.59      946.44     74.13 o 
  -6  -3   3        2.29        0.00     25.82 o 
  -5  -3   3      304.93      408.47     81.02 o 
  -4  -3   3     3000.85     2954.10    112.38 o 
  -3  -3   3      313.65      325.40     18.64 o 
  -2  -3   3       52.72       95.88     20.80 o 
  -1  -3   3      286.04      262.65     16.27 o 
   0  -3   3     2728.60     2838.74     54.29 o 
   1  -3   3     1095.55     1145.05     25.86 o 
   2  -3   3     6010.29     6050.44    110.25 o 
   3  -3   3     1694.07     1779.57     63.06 o 
   4  -3   3     7142.20     7266.99    166.41 o 
   5  -3   3      685.08      705.68     40.78 o 
   6  -3   3      102.31       86.19     22.51 o 
   7  -3   3     1317.82     1358.13     69.19 o 
   8  -3   3       42.27      109.59     44.16 o 
   9  -3   3      168.51      132.42     42.66 o 
  -9  -2   3        3.80        0.00     36.53 o 
  -8  -2   3       30.51       12.06     35.81 o 
  -7  -2   3      944.59     1000.91     78.55 o 
  -6  -2   3        0.39       56.03     35.10 o 
  -5  -2   3      899.66      904.43     59.18 o 
  -4  -2   3       92.57       33.23     26.98 o 
  -3  -2   3      562.54      517.51     49.43 o 
  -2  -2   3      482.41      477.57     14.50 o 
  -1  -2   3       13.39       35.84     18.93 o 
   0  -2   3     1627.99     1582.45     93.85 o 
   1  -2   3       79.66       92.62      6.45 o 
   2  -2   3      450.52      378.62     14.79 o 
   3  -2   3      211.56      211.83     14.14 o 
   4  -2   3     8209.22     7749.92    174.01 o 
   5  -2   3        2.98        0.53     12.51 o 
   6  -2   3      919.30      940.61     44.35 o 
   7  -2   3      320.96      264.45     29.40 o 
   8  -2   3       32.50       16.07     52.89 o 
   9  -2   3        2.83        0.00     33.02 o 
  -9  -1   3       12.26       31.04     37.75 o 
  -8  -1   3      385.83      401.15     66.59 o 
  -7  -1   3      699.61      651.60     65.86 o 
  -6  -1   3      395.95      391.34     48.66 o 
  -5  -1   3     1019.03     1047.70     64.70 o 
  -4  -1   3     1926.19     1903.16     40.71 o 
  -3  -1   3     2927.19     2741.84     69.86 o 
  -2  -1   3        8.38       22.69      6.04 o 
  -1  -1   3       61.38       62.18      9.58 o 
   0  -1   3        0.79       12.87     15.66 o 
   1  -1   3     5009.67     4449.86     66.08 o 
   2  -1   3       14.57       24.97      4.98 o 
   3  -1   3      845.89      867.96     23.74 o 
   4  -1   3     1671.60     1707.45     62.56 o 
   5  -1   3       87.54       62.61     12.92 o 
   6  -1   3      129.71      174.06     22.69 o 
   7  -1   3      415.55      415.85     54.43 o 
   8  -1   3        9.99       88.58     38.10 o 
   9  -1   3       16.25       37.97     30.64 o 
  -8   0   3      123.97      141.91     45.64 o 
  -7   0   3      223.88      237.96     41.78 o 
  -6   0   3     1012.75     1034.27     75.31 o 
  -5   0   3      562.13      488.74     22.22 o 
  -4   0   3     4734.91     4645.13    110.59 o 
  -3   0   3     2715.98     2735.17     59.25 o 
  -2   0   3    10101.51    10585.12    218.80 o 
  -1   0   3      382.05      397.15     30.10 o 
   0   0   3       22.25       13.87      4.49 o 
   1   0   3     2268.24     2506.40     27.07 o 
   2   0   3    27239.52    25597.59    306.23 o 
   3   0   3     8416.44     8591.48    143.14 o 
   4   0   3      292.46      195.40     32.77 o 
   5   0   3      592.62      605.81     26.51 o 
   6   0   3      183.00      185.68     19.09 o 
   7   0   3      562.69      590.35     38.04 o 
   8   0   3      146.56      146.16     29.73 o 
   9   0   3       19.37       13.65     24.87 o 
  10   0   3       30.76       14.49     28.73 o 
  -8   1   3        0.57        0.00     33.50 o 
  -7   1   3       57.04      112.73     37.13 o 
  -6   1   3      177.81      168.86     19.05 o 
  -5   1   3      287.03      244.88     49.03 o 
  -4   1   3     2265.37     2149.06     88.87 o 
  -3   1   3     6265.33     6393.54    192.73 o 
  -2   1   3     4198.84     4253.88     83.21 o 
  -1   1   3       90.54      113.90      9.37 o 
   0   1   3    16370.50    19079.54    304.02 o 
   1   1   3     1668.86     1542.26     57.81 o 
   2   1   3    25742.87    25543.44    324.45 o 
   3   1   3     5338.61     5632.07    130.24 o 
   4   1   3    11648.40    12060.28    222.67 o 
   5   1   3      163.86      187.58     28.38 o 
   6   1   3     2304.61     2414.86     89.56 o 
   7   1   3     1260.83     1287.74     54.25 o 
   8   1   3        0.25       48.30     18.79 o 
   9   1   3        0.22        0.00     22.51 o 
  10   1   3        2.52        0.00     48.22 o 
  -8   2   3       27.98       12.32     40.21 o 
  -7   2   3        1.07        0.00     30.79 o 
  -6   2   3       64.21       67.39     16.67 o 
  -5   2   3       77.23       93.71     17.33 o 
  -4   2   3       14.50        0.00     14.87 o 
  -3   2   3     5143.46     5027.09    180.37 o 
  -2   2   3      383.35      372.59     29.66 o 
  -1   2   3      360.51      422.02     25.88 o 
   0   2   3     2022.27     2456.40     81.01 o 
   1   2   3       28.92       27.86     17.28 o 
   2   2   3      574.00      665.99     55.72 o 
   3   2   3     3518.47     3367.96    200.94 o 
   4   2   3     6038.30     6130.77    120.61 o 
   5   2   3        6.01        4.38      7.31 o 
   6   2   3     4028.35     4063.94    105.94 o 
   7   2   3     1515.70     1548.22     58.19 o 
   8   2   3      324.05      288.91     31.00 o 
   9   2   3       74.69       89.17     29.76 o 
  10   2   3       45.34       78.41     35.70 o 
  -8   3   3       29.14       58.02     38.02 o 
  -7   3   3       89.26       63.89     34.18 o 
  -6   3   3      191.87      200.28     37.01 o 
  -5   3   3        1.02        0.00     16.74 o 
  -4   3   3       69.08       57.31     13.37 o 
  -3   3   3     4092.39     4079.14     98.65 o 
  -2   3   3       22.31       54.31     60.98 o 
  -1   3   3      802.29      882.72     24.83 o 
   0   3   3     2259.82     2296.83     42.01 o 
   1   3   3        0.89       19.78     16.78 o 
   2   3   3     4073.18     4270.78     87.19 o 
   3   3   3     4908.04     5094.24     92.17 o 
   4   3   3        1.24        9.99      9.04 o 
   5   3   3      573.53      585.95     29.38 o 
   6   3   3     2539.08     2772.63     88.93 o 
   7   3   3     1818.44     1856.90     71.85 o 
   8   3   3      960.87     1005.08     68.97 o 
   9   3   3      116.64      121.26    104.92 o 
  10   3   3      183.15      927.38    448.72 o 
  -8   4   3      128.83       99.59     41.77 o 
  -7   4   3      145.03      115.13     54.70 o 
  -6   4   3      117.69      134.95     22.31 o 
  -5   4   3      202.65      198.65     31.71 o 
  -4   4   3      407.16      372.55     36.36 o 
  -3   4   3      754.45      731.42     49.74 o 
  -2   4   3      805.28      801.61     38.09 o 
  -1   4   3      301.73      289.26     13.52 o 
   0   4   3     9184.24     9121.67    125.59 o 
   1   4   3      858.23      954.79     23.53 o 
   2   4   3     2714.62     2872.12    123.94 o 
   3   4   3     1360.71     1494.49     70.78 o 
   4   4   3      299.63      282.86     27.17 o 
   5   4   3      679.61      639.44     26.21 o 
   6   4   3       46.95      201.62     25.55 o 
   7   4   3     1028.00     1136.23     45.22 o 
   8   4   3      195.65      308.44     42.02 o 
   9   4   3       84.27      171.13     36.21 o 
  10   4   3      108.27      595.76    301.36 o 
  -7   5   3      371.55      312.06     35.77 o 
  -6   5   3      482.62      468.45     79.82 o 
  -5   5   3       67.92      137.54     44.44 o 
  -4   5   3      856.83      800.01     55.73 o 
  -3   5   3     2178.83     2178.31     66.19 o 
  -2   5   3     1647.96     1789.17     49.97 o 
  -1   5   3     4148.21     4072.12     97.38 o 
   0   5   3    14630.72    14175.11    340.28 o 
   1   5   3      617.79      621.27     37.36 o 
   2   5   3      623.21      739.09     20.93 o 
   3   5   3      533.02      539.31     33.00 o 
   4   5   3      764.18      825.78     36.83 o 
   5   5   3        9.38        6.80      8.69 o 
   6   5   3      229.98      200.92     34.94 o 
   7   5   3      200.06      226.64     20.96 o 
   8   5   3      171.62      209.73     33.94 o 
   9   5   3       37.13       79.86     31.66 o 
  10   5   3        0.45        0.00     26.07 o 
  -7   6   3      330.36      282.93     35.90 o 
  -6   6   3       74.31       37.19     20.40 o 
  -5   6   3        6.59       23.15     22.60 o 
  -4   6   3     1008.06      939.10     47.86 o 
  -3   6   3     1909.82     1879.13     62.07 o 
  -2   6   3       67.73      100.81     25.43 o 
  -1   6   3     5095.44     4707.64     81.43 o 
   0   6   3     1606.34     1276.90     54.57 o 
   1   6   3     1889.80     1881.16     30.69 o 
   2   6   3     1240.98     1135.87     56.18 o 
   3   6   3      470.69      490.77     26.74 o 
   4   6   3     1541.42     1643.17     45.70 o 
   5   6   3      150.64      196.19     16.82 o 
   6   6   3      681.08      671.89     31.81 o 
   7   6   3      185.39      148.63     17.15 o 
   8   6   3      710.73      754.45     64.93 o 
   9   6   3        1.89        0.00     30.38 o 
  10   6   3       24.89        0.00     30.91 o 
  -7   7   3      152.84      241.13     83.89 o 
  -6   7   3       11.11        0.00     56.95 o 
  -5   7   3        3.68        9.53     16.75 o 
  -4   7   3       30.91       20.95     39.80 o 
  -3   7   3      735.52      711.75     62.64 o 
  -2   7   3       59.90       67.47     11.63 o 
  -1   7   3     4153.93     3821.36    141.15 o 
   0   7   3     3003.07     3029.52    109.23 o 
   1   7   3     2285.85     2152.83     79.94 o 
   2   7   3     1488.76     1427.12     37.93 o 
   3   7   3      603.84      495.24     20.78 o 
   4   7   3      277.92      280.31     17.47 o 
   5   7   3      690.46      658.35     39.57 o 
   6   7   3      121.87      170.01     33.84 o 
   7   7   3     1750.77     1744.86    115.91 o 
   8   7   3     1264.41     1396.67     95.92 o 
   9   7   3       39.48       17.29     29.71 o 
  10   7   3      389.31      469.56     67.53 o 
  -6   8   3       19.57        0.00     50.22 o 
  -5   8   3      199.38      329.66     99.34 o 
  -4   8   3      565.61      599.54     64.40 o 
  -3   8   3      201.22      266.71     46.31 o 
  -2   8   3       12.13       64.07     36.56 o 
  -1   8   3      453.89      450.21     43.74 o 
   0   8   3     1890.72     1848.43     82.20 o 
   1   8   3     2511.09     2379.52     94.16 o 
   2   8   3      903.44      865.53     38.10 o 
   3   8   3      467.88      415.35     21.26 o 
   4   8   3      326.22      320.64     20.70 o 
   5   8   3     1347.94     1466.20     67.51 o 
   6   8   3        6.09       16.40     24.10 o 
   7   8   3     2372.76     2414.08    126.59 o 
   8   8   3      464.54      465.10     56.39 o 
   9   8   3      132.03      167.39     41.73 o 
  10   8   3      415.74      475.53     69.92 o 
  -6   9   3       32.68       95.79     42.73 o 
  -5   9   3       13.68       48.67     34.64 o 
  -4   9   3      116.19      210.53     64.30 o 
  -3   9   3      140.84      172.39     38.98 o 
  -2   9   3      120.58       47.35     27.28 o 
  -1   9   3        2.69       13.29     35.12 o 
   0   9   3      986.44     1028.13    110.98 o 
   1   9   3      544.50      561.81     45.29 o 
   2   9   3      607.40      480.19     26.25 o 
   3   9   3       64.96      104.27     38.91 o 
   4   9   3     1237.77     1220.72     46.09 o 
   5   9   3      139.32      136.07     16.62 o 
   6   9   3       44.10       94.23     17.11 o 
   7   9   3      990.60      934.69     66.31 o 
   8   9   3       75.57      105.52     50.78 o 
   9   9   3      141.26      166.92     47.51 o 
  -5  10   3      216.04      209.67     52.05 o 
  -4  10   3      176.04      225.99     50.54 o 
  -3  10   3      451.64      443.02     59.27 o 
  -2  10   3      114.02      163.46     40.92 o 
  -1  10   3      128.62      144.14     37.44 o 
   0  10   3       68.58      108.69     31.02 o 
   1  10   3     1113.27     1071.34     69.23 o 
   2  10   3        0.49       18.13     18.98 o 
   3  10   3      169.80      144.93     18.88 o 
   4  10   3     1131.45     1068.52     45.26 o 
   5  10   3      509.73      533.38     39.30 o 
   6  10   3        6.81        4.68     13.54 o 
   7  10   3       93.09      117.89     21.04 o 
   8  10   3       18.72       44.29     30.05 o 
   9  10   3        1.38       12.30     30.07 o 
  -4  11   3      103.01      200.89     50.57 o 
  -3  11   3      282.58      312.64     66.09 o 
  -2  11   3       17.44        9.61     29.41 o 
  -1  11   3      258.05      247.79     45.27 o 
   0  11   3      199.25      271.48     59.69 o 
   1  11   3     3460.83     3473.24    157.95 o 
   2  11   3       78.24      123.74     31.00 o 
   3  11   3     1685.66     1605.32    123.46 o 
   4  11   3     1750.70     1784.16     66.05 o 
   5  11   3      113.60      140.82     20.30 o 
   6  11   3       74.40       77.74     25.41 o 
   7  11   3      199.60      218.05     66.99 o 
   8  11   3        3.34        0.00     30.36 o 
   9  11   3        2.35       22.70     32.49 o 
  -4  12   3      142.56      212.39     89.97 o 
  -3  12   3      135.83      268.66    118.56 o 
  -2  12   3      454.77      522.35     65.83 o 
  -1  12   3      111.47      159.01     84.39 o 
   0  12   3     1569.56     1521.30    102.17 o 
   1  12   3     1056.42     1189.26     83.93 o 
   2  12   3      167.96      193.36     97.01 o 
   3  12   3     2989.69     2870.95    137.71 o 
   4  12   3      614.82      606.08     36.12 o 
   5  12   3       75.05      102.13     19.61 o 
   6  12   3       93.96       89.56     25.56 o 
   7  12   3      655.13      545.83     57.10 o 
   8  12   3        1.16        0.00     34.11 o 
   9  12   3       67.77       52.23     71.38 o 
  -3  13   3       93.60       27.18     64.77 o 
  -2  13   3        0.49        0.00     26.78 o 
  -1  13   3      105.40       35.38     40.29 o 
   0  13   3     1115.03     1057.89    130.17 o 
   1  13   3        0.65        0.00     25.65 o 
   2  13   3       57.45       79.53     51.22 o 
   3  13   3      658.58      696.46     63.67 o 
   4  13   3      540.85      576.91     54.52 o 
   5  13   3      184.82      165.17     24.22 o 
   6  13   3      375.50      292.64     32.82 o 
   7  13   3      703.80      637.65     66.43 o 
   8  13   3       90.81       84.24     39.18 o 
  -2  14   3       56.91      152.61     47.85 o 
  -1  14   3       24.11        1.67     52.34 o 
   0  14   3      106.98      278.46     66.92 o 
   1  14   3        0.59        0.00     31.03 o 
   2  14   3       14.04       68.11     49.80 o 
   3  14   3      523.47      630.09     61.73 o 
   4  14   3      657.06      721.16     69.33 o 
   5  14   3       29.53       62.59     41.89 o 
   6  14   3      394.20      374.41     64.36 o 
   7  14   3       19.12       49.45     36.54 o 
  -1  15   3       96.22       80.44     45.64 o 
   0  15   3       56.34      114.97     43.01 o 
   1  15   3        6.59       69.83     42.16 o 
   2  15   3       12.42       38.98     49.76 o 
   3  15   3      501.07      490.01    105.85 o 
   4  15   3       53.21       49.03     34.67 o 
   5  15   3       32.79        0.00     22.90 o 
   6  15   3       16.88       62.19     39.68 o 
   1  16   3        8.48        0.00     58.42 o 
   2  16   3        4.58       42.18     38.55 o 
   3  16   3      436.72      370.58     61.71 o 
   4  16   3       73.08       35.75     49.72 o 
   5  16   3      164.44      164.73     43.37 o 
  -3 -16   4      146.46      101.04     41.32 o 
  -2 -16   4      442.36      394.77     61.86 o 
  -1 -16   4      234.68      343.85     65.21 o 
  -5 -15   4        7.87       76.41     42.23 o 
  -4 -15   4      169.13      193.02     36.08 o 
  -3 -15   4      127.82      197.79     42.52 o 
  -2 -15   4      650.56      527.63     68.23 o 
  -1 -15   4      171.69      235.36     59.53 o 
   0 -15   4      532.21      624.48     80.63 o 
   1 -15   4       57.33       80.75     41.06 o 
  -6 -14   4        1.09       14.42     57.57 o 
  -5 -14   4       23.82       11.39     30.74 o 
  -4 -14   4       13.37        0.00     22.79 o 
  -3 -14   4      312.05      241.40     35.10 o 
  -2 -14   4      311.56      337.58     37.58 o 
  -1 -14   4      330.46      333.52     51.25 o 
   0 -14   4      851.25      942.65     86.03 o 
   1 -14   4      106.22      250.56     56.26 o 
   2 -14   4        4.38       10.86     31.82 o 
   3 -14   4      109.26       98.65     49.61 o 
  -6 -13   4        9.13        1.11     65.17 o 
  -5 -13   4        2.33       18.45     41.64 o 
  -4 -13   4       53.34      105.48     32.15 o 
  -3 -13   4      155.85      161.57     29.64 o 
  -2 -13   4       29.97       63.36     95.72 o 
  -1 -13   4      423.01      449.44     37.88 o 
   0 -13   4      418.58      399.14     34.29 o 
   1 -13   4      708.79      586.95     69.21 o 
   2 -13   4      102.67       89.65     41.41 o 
   3 -13   4      280.23      247.59     56.45 o 
   4 -13   4       62.69       92.07     47.89 o 
  -7 -12   4      179.77      349.03     72.42 o 
  -6 -12   4      325.60      278.54     51.73 o 
  -5 -12   4       10.64       94.24     47.37 o 
  -4 -12   4        3.64        0.00     16.03 o 
  -3 -12   4        6.22       31.96     19.53 o 
  -2 -12   4      133.04      185.00     45.44 o 
  -1 -12   4       52.50       91.60     21.46 o 
   0 -12   4     2442.86     2275.55     96.30 o 
   1 -12   4      145.64      138.86     21.58 o 
   2 -12   4       24.63       29.28     15.58 o 
   3 -12   4      411.64      271.48     50.35 o 
   4 -12   4       13.91        0.00     33.69 o 
   5 -12   4        0.13       66.05     53.39 o 
  -7 -11   4      457.20      513.21     69.94 o 
  -6 -11   4      968.40     1108.93    102.04 o 
  -5 -11   4       80.19      115.79     60.76 o 
  -4 -11   4      985.37      964.10     55.09 o 
  -3 -11   4      516.13      551.90     60.06 o 
  -2 -11   4        8.57       74.79     37.46 o 
  -1 -11   4       13.25       31.81     35.11 o 
   0 -11   4     1815.88     1702.16     70.18 o 
   1 -11   4        5.19       13.36     40.27 o 
   2 -11   4       16.47        0.00     14.28 o 
   3 -11   4       65.26       43.26     31.09 o 
   4 -11   4       38.17       41.69     22.88 o 
   5 -11   4       13.27       40.01     37.77 o 
  -8 -10   4       10.04        0.00     42.15 o 
  -7 -10   4      660.58      558.02     65.99 o 
  -6 -10   4      495.20      557.93    135.59 o 
  -5 -10   4      266.39      260.43     46.99 o 
  -4 -10   4     1378.68     1347.47     61.53 o 
  -3 -10   4     2207.91     2273.69     84.68 o 
  -2 -10   4       35.07       57.68     33.92 o 
  -1 -10   4      707.58      682.68     42.21 o 
   0 -10   4     2023.36     2072.98     78.70 o 
   1 -10   4      528.83      611.87     53.12 o 
   2 -10   4      679.44      697.96     43.84 o 
   3 -10   4     1034.39     1011.88     50.98 o 
   4 -10   4      193.59      138.23     24.40 o 
   5 -10   4        0.94        0.00     21.50 o 
   6 -10   4       97.01      111.61     44.63 o 
  -8  -9   4        0.47       22.01     35.89 o 
  -7  -9   4      249.67      299.06     53.78 o 
  -6  -9   4        7.61      125.84     59.46 o 
  -5  -9   4      123.03      182.90     36.13 o 
  -4  -9   4      993.91      913.39    108.35 o 
  -3  -9   4     1826.58     1933.46     95.87 o 
  -2  -9   4       19.37        4.32     44.56 o 
  -1  -9   4     1826.15     1889.81     68.50 o 
   0  -9   4     1200.50     1158.75     58.19 o 
   1  -9   4      660.09      623.72     35.28 o 
   2  -9   4     2554.01     2461.86     82.97 o 
   3  -9   4     1780.32     1807.28     71.59 o 
   4  -9   4      584.40      525.63     38.18 o 
   5  -9   4       81.22      118.70     46.47 o 
   6  -9   4       46.49       42.50     52.42 o 
   7  -9   4       56.76       49.73     28.50 o 
  -8  -8   4       27.21       58.75     36.47 o 
  -7  -8   4      376.64      306.67     53.89 o 
  -6  -8   4       70.07      119.59     36.45 o 
  -5  -8   4      137.26      159.76     33.21 o 
  -4  -8   4      778.06      645.69     35.03 o 
  -3  -8   4       92.23      123.04     32.48 o 
  -2  -8   4      169.19      166.80     20.90 o 
  -1  -8   4      524.12      532.24     40.47 o 
   0  -8   4      437.98      524.55     54.75 o 
   1  -8   4      876.23      872.32     37.29 o 
   2  -8   4      988.52      979.89     53.31 o 
   3  -8   4     1473.44     1487.03     58.06 o 
   4  -8   4      522.18      546.84     37.16 o 
   5  -8   4      359.26      442.76     48.32 o 
   6  -8   4       25.11       25.19     88.86 o 
   7  -8   4      461.51      430.25     44.53 o 
  -8  -7   4      195.10      151.59     47.87 o 
  -7  -7   4     1339.45     1179.30     93.68 o 
  -6  -7   4      279.09      255.28     44.90 o 
  -5  -7   4        6.54        0.00     23.53 o 
  -4  -7   4      860.80      835.73     38.50 o 
  -3  -7   4       25.19       12.72     18.11 o 
  -2  -7   4      144.84      177.94     18.44 o 
  -1  -7   4        4.42        0.00     15.06 o 
   0  -7   4       16.96       46.43     18.92 o 
   1  -7   4      182.08      226.61     38.50 o 
   2  -7   4      410.63      389.55     23.44 o 
   3  -7   4      236.91      262.12     22.69 o 
   4  -7   4      415.11      371.05     45.36 o 
   5  -7   4       87.71       82.93     21.05 o 
   6  -7   4        0.14       12.42     37.46 o 
   7  -7   4      309.45      345.05     41.72 o 
   8  -7   4       24.40       29.98     27.08 o 
  -8  -6   4      117.91      165.58     51.16 o 
  -7  -6   4     2298.35     2303.77    143.03 o 
  -6  -6   4      198.47      288.76     56.34 o 
  -5  -6   4     1135.13     1090.09     71.24 o 
  -4  -6   4     1187.62     1128.35     78.20 o 
  -3  -6   4      164.43      162.20     17.22 o 
  -2  -6   4     1745.00     1846.59     72.86 o 
  -1  -6   4      672.20      605.35     25.98 o 
   0  -6   4     2074.48     2393.63     64.48 o 
   1  -6   4      245.78      290.47     26.61 o 
   2  -6   4      345.50      352.62     27.07 o 
   3  -6   4       68.17      166.79     45.01 o 
   4  -6   4     1262.22     1217.69     52.59 o 
   5  -6   4        2.64       17.53     16.92 o 
   6  -6   4        4.71        7.84     17.39 o 
   7  -6   4       87.68      190.79     65.32 o 
   8  -6   4        9.61        7.42     20.88 o 
  -8  -5   4       48.64        0.00     28.33 o 
  -7  -5   4      600.67      617.46     63.71 o 
  -6  -5   4      882.72      771.22     66.86 o 
  -5  -5   4     1716.72     1516.16     84.15 o 
  -4  -5   4     2938.78     2752.29    149.97 o 
  -3  -5   4     2189.64     2223.90     56.67 o 
  -2  -5   4      590.69      550.15     29.63 o 
  -1  -5   4     3179.97     3191.08     76.88 o 
   0  -5   4       28.80       34.86     12.01 o 
   1  -5   4     2832.79     3092.23     98.31 o 
   2  -5   4       12.68       59.37     15.65 o 
   3  -5   4     2410.23     2362.64    143.08 o 
   4  -5   4     3573.34     3659.36    103.43 o 
   5  -5   4        1.52       52.39     16.84 o 
   6  -5   4       87.72      155.99     32.98 o 
   7  -5   4       93.85       81.95     22.84 o 
   8  -5   4       11.61        8.55     24.38 o 
  -8  -4   4       13.48        0.00     32.97 o 
  -7  -4   4       40.02       78.27     43.75 o 
  -6  -4   4      161.17      170.16     39.58 o 
  -5  -4   4      858.19      841.72     62.02 o 
  -4  -4   4     2429.18     2170.48     90.24 o 
  -3  -4   4     1538.16     1668.19     42.97 o 
  -2  -4   4      911.49      829.12     27.02 o 
  -1  -4   4      811.78      840.71     46.33 o 
   0  -4   4     1245.20     1243.12     32.88 o 
   1  -4   4     6499.83     6574.70    120.06 o 
   2  -4   4      181.06      163.58     12.78 o 
   3  -4   4     5214.91     5057.60    154.56 o 
   4  -4   4     2507.64     2288.56    117.70 o 
   5  -4   4      312.45      327.29     27.56 o 
   6  -4   4       74.60      100.89     21.45 o 
   7  -4   4      840.11      788.55     47.99 o 
   8  -4   4        0.07        0.00     27.59 o 
   9  -4   4        3.63       39.84     29.76 o 
  -8  -3   4        7.94       16.71     38.10 o 
  -7  -3   4       20.16       73.15     35.30 o 
  -6  -3   4       30.87      142.90    104.02 o 
  -5  -3   4      336.46      350.76     40.16 o 
  -4  -3   4      960.18      996.46     58.61 o 
  -3  -3   4      383.75      377.56     31.84 o 
  -2  -3   4      520.82      487.61     18.48 o 
  -1  -3   4     1887.60     1994.01    136.80 o 
   0  -3   4     7325.06     7462.52    129.37 o 
   1  -3   4       30.49       11.33     14.62 o 
   2  -3   4      158.82      168.57     10.65 o 
   3  -3   4     4064.70     3857.68    166.40 o 
   4  -3   4     7089.67     6447.35    369.38 o 
   5  -3   4      552.59      486.85     31.31 o 
   6  -3   4     1204.24     1194.92     53.65 o 
   7  -3   4     1607.45     1591.19     68.56 o 
   8  -3   4       21.67       37.42     21.28 o 
   9  -3   4       84.30      100.10     32.57 o 
  -8  -2   4       15.99        0.41     45.62 o 
  -7  -2   4      123.00      104.27     36.64 o 
  -6  -2   4        2.55       36.56     28.08 o 
  -5  -2   4      466.35      523.87     50.59 o 
  -4  -2   4      382.99      425.48     42.35 o 
  -3  -2   4     3761.71     3356.15    138.53 o 
  -2  -2   4      163.85      182.17     22.51 o 
  -1  -2   4      937.31      976.18     36.63 o 
   0  -2   4     1893.36     1787.84     36.86 o 
   1  -2   4       85.87       88.76      7.27 o 
   2  -2   4      131.10      145.44     15.71 o 
   3  -2   4      974.67      957.00     27.94 o 
   4  -2   4     3090.99     3071.34     75.64 o 
   5  -2   4       84.96       63.04     31.52 o 
   6  -2   4     1824.52     1910.56     67.80 o 
   7  -2   4      727.15      745.98     75.47 o 
   8  -2   4       54.16       32.37     18.78 o 
   9  -2   4       38.46       41.98     26.92 o 
  -8  -1   4      117.49      226.56     55.84 o 
  -7  -1   4      163.24      234.51     45.47 o 
  -6  -1   4       97.42      135.10     37.46 o 
  -5  -1   4      171.83      143.77     30.39 o 
  -4  -1   4     1753.37     1779.77     79.36 o 
  -3  -1   4     7188.55     7000.40    132.70 o 
  -2  -1   4     3892.87     4423.32     86.47 o 
  -1  -1   4     1487.13     1657.42     76.43 o 
   0  -1   4     4093.23     4533.50     76.71 o 
   1  -1   4      190.17      238.80     18.26 o 
   2  -1   4    11094.25    10701.10    130.98 o 
   3  -1   4     1683.63     1628.18     35.45 o 
   4  -1   4      697.95      642.24     23.97 o 
   5  -1   4       96.04      131.66     22.46 o 
   6  -1   4     1471.71     1483.61     70.12 o 
   7  -1   4      286.95      299.71     28.29 o 
   8  -1   4      119.77      141.26     25.84 o 
   9  -1   4       52.99       13.05     31.02 o 
  10  -1   4      118.70       88.40     36.53 o 
  -8   0   4      161.21      220.78     49.91 o 
  -7   0   4      141.44      262.34     61.36 o 
  -6   0   4      219.47      234.17     39.76 o 
  -5   0   4       61.62       75.67     35.37 o 
  -4   0   4     1090.45     1072.77     99.36 o 
  -3   0   4     7548.99     7525.98    150.10 o 
  -2   0   4     1125.69     1062.73     48.14 o 
  -1   0   4     2354.61     2351.41     49.08 o 
   0   0   4     4545.85     5638.93     94.30 o 
   1   0   4        1.79        9.02      3.24 o 
   2   0   4     4785.77     4773.12    104.35 o 
   3   0   4     4042.12     4081.24     70.67 o 
   4   0   4     1075.66     1049.02     31.80 o 
   5   0   4      885.65      863.16     43.92 o 
   6   0   4      626.09      695.14     63.41 o 
   7   0   4      289.11      391.14     47.47 o 
   8   0   4      134.53      143.47     24.07 o 
   9   0   4        3.32       20.33     23.98 o 
  10   0   4       18.19       41.41     49.14 o 
  -8   1   4      122.13      163.86     46.15 o 
  -7   1   4      101.96      130.84     58.82 o 
  -6   1   4      172.47      132.54     42.39 o 
  -5   1   4      215.43      227.59     37.26 o 
  -4   1   4     1242.42     1263.97     53.47 o 
  -3   1   4     3839.45     3802.36     90.19 o 
  -2   1   4      966.39      944.85     33.80 o 
  -1   1   4     5113.78     5661.48    105.73 o 
   0   1   4    19075.04    21699.19    379.50 o 
   1   1   4     1078.14     1148.60     24.57 o 
   2   1   4    15079.11    14815.81    279.60 o 
   3   1   4     1113.66     1026.37     33.92 o 
   4   1   4     3099.40     2987.53     89.64 o 
   5   1   4      447.46      457.12     21.15 o 
   6   1   4      454.51      437.23     25.77 o 
   7   1   4      787.83      748.85     48.91 o 
   8   1   4       56.76       63.81     17.95 o 
   9   1   4       29.16       16.83     30.27 o 
  10   1   4        1.82       22.52     45.76 o 
  -8   2   4        0.32        0.00     45.97 o 
  -7   2   4      402.77      437.42     58.30 o 
  -6   2   4       52.45       55.42     17.74 o 
  -5   2   4      147.27      113.24     38.14 o 
  -4   2   4       74.75      212.16     93.65 o 
  -3   2   4     1643.11     1745.61     52.95 o 
  -2   2   4       60.04       62.13      9.98 o 
  -1   2   4     2428.33     2422.29     94.97 o 
   0   2   4    11948.13    13758.03    283.23 o 
   1   2   4       38.86       56.73      8.54 o 
   2   2   4     3273.99     3171.83     53.56 o 
   3   2   4       55.47       63.65      8.91 o 
   4   2   4      302.52      249.32     18.79 o 
   5   2   4      662.58      616.19     24.56 o 
   6   2   4     1675.67     1560.10     70.17 o 
   7   2   4     1586.98     1629.48     62.88 o 
   8   2   4      875.39      845.07     45.55 o 
   9   2   4       22.14       73.31     27.29 o 
  10   2   4       59.67      117.79     38.61 o 
  -8   3   4       11.60       44.60     39.72 o 
  -7   3   4      607.40      494.50     74.44 o 
  -6   3   4       44.02       34.56     16.56 o 
  -5   3   4        5.80       14.53     13.28 o 
  -4   3   4      268.38      289.53     43.66 o 
  -3   3   4      848.25      818.05     50.39 o 
  -2   3   4      875.74      894.02     46.68 o 
  -1   3   4     4573.89     4350.98     90.23 o 
   0   3   4      318.98      323.15     20.37 o 
   1   3   4     3079.16     3025.73     55.43 o 
   2   3   4      844.24      780.91     25.83 o 
   3   3   4       58.37       79.99     14.10 o 
   4   3   4      987.57     1044.97     30.92 o 
   5   3   4      906.98      898.66     31.86 o 
   6   3   4     1023.65     1120.24     53.25 o 
   7   3   4     2259.72     2328.83     79.60 o 
   8   3   4     1456.39     1513.87     72.36 o 
   9   3   4       12.31       12.31     23.87 o 
  10   3   4      412.53      455.87     60.48 o 
  -7   4   4      374.74      374.10     64.57 o 
  -6   4   4       95.70      126.03     31.16 o 
  -5   4   4      386.49      359.01     29.34 o 
  -4   4   4      101.02      119.90     24.30 o 
  -3   4   4        2.04        0.00      9.84 o 
  -2   4   4      482.74      495.57     23.52 o 
  -1   4   4     3123.78     3316.29     90.76 o 
   0   4   4      788.59      719.46     27.32 o 
   1   4   4     2285.44     2226.36     56.20 o 
   2   4   4      751.35      692.02     30.02 o 
   3   4   4      988.99      964.45     37.11 o 
   4   4   4        6.81        4.07      8.42 o 
   5   4   4       76.28       77.25     11.90 o 
   6   4   4       30.48       58.87     23.17 o 
   7   4   4     1913.10     2045.22     94.43 o 
   8   4   4      529.33      624.29     39.13 o 
   9   4   4       52.58       58.97     43.14 o 
  10   4   4      428.87      518.82    119.06 o 
  -7   5   4      510.33      472.06     64.75 o 
  -6   5   4      416.01      395.12     36.01 o 
  -5   5   4        1.51       10.97     15.28 o 
  -4   5   4     2918.65     2744.60    123.98 o 
  -3   5   4        1.89        0.00     12.51 o 
  -2   5   4     2220.91     2315.08     64.72 o 
  -1   5   4      406.31      389.83     19.85 o 
   0   5   4     2960.60     2908.47     52.93 o 
   1   5   4     2060.13     1980.31     39.26 o 
   2   5   4      628.07      593.28     19.77 o 
   3   5   4      103.06      110.73     14.48 o 
   4   5   4      965.72      931.98     30.18 o 
   5   5   4      479.02      447.96     28.86 o 
   6   5   4      116.90      118.91     22.79 o 
   7   5   4      766.79      843.44    100.23 o 
   8   5   4      122.48      190.15     67.56 o 
   9   5   4       71.15        1.52     54.20 o 
  10   5   4      237.20      248.59     66.15 o 
  -7   6   4      551.67      635.31    126.65 o 
  -6   6   4        6.88       19.11     21.34 o 
  -5   6   4      642.06      629.76     56.32 o 
  -4   6   4        2.33        0.00     19.77 o 
  -3   6   4      590.56      596.06     39.29 o 
  -2   6   4      330.14      345.51     21.33 o 
  -1   6   4      775.07      753.21     46.69 o 
   0   6   4     3532.05     3127.76     64.45 o 
   1   6   4     3125.19     3148.22     55.25 o 
   2   6   4     1789.51     1742.88     41.64 o 
   3   6   4     1113.61      958.58    117.15 o 
   4   6   4     3086.69     3014.64     82.43 o 
   5   6   4      642.61      603.78     35.30 o 
   6   6   4       56.03       68.61     25.48 o 
   7   6   4      714.18      731.83     39.18 o 
   8   6   4       25.88       68.31    100.63 o 
   9   6   4       56.14       65.19     29.87 o 
  10   6   4      225.10      747.97    366.70 o 
  -6   7   4       52.05      103.01     94.76 o 
  -5   7   4      263.69      267.51     60.15 o 
  -4   7   4        0.41        0.00     30.34 o 
  -3   7   4      560.61      528.17     32.59 o 
  -2   7   4      210.28      188.76     38.90 o 
  -1   7   4      663.13      620.88     47.99 o 
   0   7   4     3227.91     3234.51    119.18 o 
   1   7   4     4646.06     4516.54    143.26 o 
   2   7   4     2114.42     2215.42    128.01 o 
   3   7   4     2524.58     2471.22     61.37 o 
   4   7   4     4256.12     4335.35    228.87 o 
   5   7   4        1.06       25.03     30.60 o 
   6   7   4      649.29      677.08     53.19 o 
   7   7   4      728.73      706.27     37.43 o 
   8   7   4      255.82      360.84     55.01 o 
   9   7   4       72.31       53.06     27.94 o 
  10   7   4      312.82      277.89     54.87 o 
  -6   8   4      195.73      212.34     50.04 o 
  -5   8   4        8.96        0.00     25.84 o 
  -4   8   4      222.71      291.08     44.72 o 
  -3   8   4       31.11       50.53     29.58 o 
  -2   8   4       10.75       49.40     41.71 o 
  -1   8   4       13.64       64.92     26.34 o 
   0   8   4      888.83      861.00     55.42 o 
   1   8   4     2632.89     2657.09    103.79 o 
   2   8   4      242.93      230.54     22.66 o 
   3   8   4     4444.39     4312.30    146.54 o 
   4   8   4     1182.40     1407.13    141.65 o 
   5   8   4      510.32      543.50     30.32 o 
   6   8   4      273.91      292.47     35.19 o 
   7   8   4      709.14      703.56     57.06 o 
   8   8   4      114.92      117.73     63.67 o 
   9   8   4       60.90       41.94     59.17 o 
  10   8   4      245.34      369.19     66.36 o 
  -5   9   4       18.47        0.00     28.06 o 
  -4   9   4      282.54      289.51     74.10 o 
  -3   9   4      152.32      624.63    269.22 o 
  -2   9   4       62.17       66.54     32.72 o 
  -1   9   4      427.13      450.48     61.49 o 
   0   9   4     1095.12     1028.76     67.79 o 
   1   9   4       30.96       69.66     23.91 o 
   2   9   4        1.68        4.79     21.38 o 
   3   9   4     1903.92     1798.88     59.42 o 
   4   9   4      532.10      513.83     28.70 o 
   5   9   4      106.08      116.70     42.25 o 
   6   9   4       47.41       80.71     33.48 o 
   7   9   4      560.94      561.25     37.87 o 
   8   9   4       68.91       33.17     27.83 o 
   9   9   4      275.59      265.91     48.50 o 
  10   9   4      327.15      412.39    134.92 o 
  -5  10   4      156.47      179.79     55.49 o 
  -4  10   4      183.38      164.96     45.97 o 
  -3  10   4      651.89      622.70     95.51 o 
  -2  10   4        0.47       97.46     96.94 o 
  -1  10   4        5.51        0.00     23.27 o 
   0  10   4      645.69      717.19     81.79 o 
   1  10   4       14.67       20.90     22.40 o 
   2  10   4      126.79      137.84     28.88 o 
   3  10   4      191.92      288.58     35.40 o 
   4  10   4      957.89      950.61     48.97 o 
   5  10   4       22.20        0.00     20.96 o 
   6  10   4       70.43       80.65     18.01 o 
   7  10   4       51.35       97.73     22.06 o 
   8  10   4       36.22       55.72     66.04 o 
   9  10   4       27.57       45.00     35.18 o 
  -4  11   4      173.13      120.05     91.11 o 
  -3  11   4     1130.57     1125.43    102.67 o 
  -2  11   4       23.09       25.27     44.49 o 
  -1  11   4      147.57      172.83     41.61 o 
   0  11   4      223.51      368.59     49.82 o 
   1  11   4      687.14      616.71     60.23 o 
   2  11   4      764.31      838.61     64.45 o 
   3  11   4     1284.92     2514.84   1003.08 o 
   4  11   4     1792.49     1700.01     63.84 o 
   5  11   4       50.52       73.42     17.41 o 
   6  11   4      203.21      212.50     24.76 o 
   7  11   4        7.57       22.48     16.73 o 
   8  11   4        1.99       32.18     57.86 o 
   9  11   4        0.32       80.84     38.85 o 
  -3  12   4      459.66      506.60     75.48 o 
  -2  12   4       78.57      138.43     67.90 o 
  -1  12   4      214.47      261.20     49.77 o 
   0  12   4      512.28      637.15     65.97 o 
   1  12   4      260.05      384.78     96.26 o 
   2  12   4        9.47       52.43     28.29 o 
   3  12   4     1315.32     1222.54     79.37 o 
   4  12   4       79.18       79.25     27.16 o 
   5  12   4      743.88      764.98     44.06 o 
   6  12   4       15.72        0.00     32.31 o 
   7  12   4      324.93      317.07     89.32 o 
   8  12   4        0.57     1480.36    922.69 o 
   9  12   4        0.10        3.94     31.63 o 
  -3  13   4       47.26      125.86     48.58 o 
  -2  13   4      129.52      196.62     54.15 o 
  -1  13   4        6.82        8.33     78.02 o 
   0  13   4      408.05      410.58     54.62 o 
   1  13   4       95.19       96.72     76.52 o 
   2  13   4       90.18      157.47     52.20 o 
   3  13   4      863.63      965.45     76.77 o 
   4  13   4     1110.74     1068.14     78.47 o 
   5  13   4      583.33      668.27     59.92 o 
   6  13   4      636.94      610.62     56.84 o 
   7  13   4      500.96      436.91     42.28 o 
   8  13   4       93.97       85.45     40.64 o 
  -2  14   4       15.69        0.00     41.57 o 
  -1  14   4        2.75      115.14     95.78 o 
   0  14   4      266.46      287.49     56.53 o 
   1  14   4       62.34       52.40     57.65 o 
   2  14   4       29.01        6.98     27.13 o 
   3  14   4      170.04      272.95     49.54 o 
   4  14   4      634.54      616.94     67.66 o 
   5  14   4      194.29      161.37     36.73 o 
   6  14   4      462.85      427.69     62.69 o 
   7  14   4      171.61      164.36     70.31 o 
   0  15   4        4.43       34.70     39.58 o 
   1  15   4        4.52      131.22     45.30 o 
   2  15   4       18.76        0.00     33.57 o 
   3  15   4       15.25      104.61     62.34 o 
   4  15   4       73.36      190.71     45.33 o 
   5  15   4       24.00        5.53     29.71 o 
   6  15   4       33.60       59.15     50.45 o 
   2  16   4        2.99       55.05     38.14 o 
   3  16   4       44.61       42.14     34.33 o 
   4  16   4       16.20       74.51     72.19 o 
   5  16   4       33.95       10.60     29.95 o 
  -4 -15   5      226.24      292.72     55.76 o 
  -3 -15   5      346.37      361.93     90.40 o 
  -2 -15   5      132.02      699.70    471.62 o 
  -1 -15   5      104.38      105.82     46.06 o 
   0 -15   5      927.97      810.43     85.99 o 
   1 -15   5      184.31      169.54     96.19 o 
  -5 -14   5        4.25       14.30     41.97 o 
  -4 -14   5       63.32       95.90     39.42 o 
  -3 -14   5      263.17      334.58     39.02 o 
  -2 -14   5        1.42       31.02     30.95 o 
  -1 -14   5       38.92       49.36     26.16 o 
   0 -14   5      650.66      727.09     77.54 o 
   1 -14   5       22.07        0.00     32.15 o 
   2 -14   5      467.98      497.14     70.90 o 
   3 -14   5      381.65      507.62     73.07 o 
  -6 -13   5       38.04       19.97     36.12 o 
  -5 -13   5        0.28       19.18     43.31 o 
  -4 -13   5        0.22        0.00     32.36 o 
  -3 -13   5      282.35      317.85     61.68 o 
  -2 -13   5      350.22      350.89     46.61 o 
  -1 -13   5      143.58      187.01     28.13 o 
   0 -13   5      134.53      224.63     36.12 o 
   1 -13   5       45.12       52.92     23.95 o 
   2 -13   5       40.50       50.30     37.27 o 
   3 -13   5      456.10      423.15     65.52 o 
   4 -13   5      167.57       83.94     45.30 o 
  -6 -12   5      327.17      412.02     70.02 o 
  -5 -12   5        1.42        0.00     31.66 o 
  -4 -12   5      273.24      293.58     36.04 o 
  -3 -12   5      194.39      219.73     30.11 o 
  -2 -12   5        8.68       38.11     20.54 o 
  -1 -12   5      385.13      450.98     36.23 o 
   0 -12   5      475.22      465.64     38.12 o 
   1 -12   5        0.29       31.14     18.76 o 
   2 -12   5       22.27        0.00     18.17 o 
   3 -12   5      285.36      314.21     53.39 o 
   4 -12   5        2.28        0.00     39.85 o 
   5 -12   5       71.74       53.98     40.49 o 
  -7 -11   5      590.14      675.89     84.48 o 
  -6 -11   5      519.44      493.64     72.96 o 
  -5 -11   5        5.61      105.11     69.69 o 
  -4 -11   5     1218.27     1200.52     62.51 o 
  -3 -11   5        5.71       16.26     19.24 o 
  -2 -11   5      169.27      182.18     27.69 o 
  -1 -11   5      301.03      393.33     42.35 o 
   0 -11   5      931.91     1000.14     51.04 o 
   1 -11   5       26.21       24.04     16.80 o 
   2 -11   5       29.98       23.62     20.41 o 
   3 -11   5      100.51      124.28     28.94 o 
   4 -11   5        1.20       59.73     22.69 o 
   5 -11   5       31.53       77.03     49.47 o 
  -7 -10   5      756.64      828.77     88.13 o 
  -6 -10   5      196.98      128.01     64.36 o 
  -5 -10   5      294.27      376.67     55.49 o 
  -4 -10   5      729.19      734.08     46.29 o 
  -3 -10   5      360.56      337.94     42.21 o 
  -2 -10   5       22.97        0.00     17.08 o 
  -1 -10   5      488.65      510.80     49.74 o 
   0 -10   5     1754.95     1740.60     69.62 o 
   1 -10   5      171.07      179.68     22.65 o 
   2 -10   5     2026.01     2054.08     78.22 o 
   3 -10   5      384.21      462.75     35.18 o 
   4 -10   5     1009.17      960.64     56.01 o 
   5 -10   5       20.40        3.13     28.20 o 
   6 -10   5       30.63        0.00     21.10 o 
  -8  -9   5        1.66        0.00     34.99 o 
  -7  -9   5      335.72      297.84     53.33 o 
  -6  -9   5       85.08      150.69     44.33 o 
  -5  -9   5      485.26      411.07     72.48 o 
  -4  -9   5      835.55      874.99     46.77 o 
  -3  -9   5      729.44      879.09     47.67 o 
  -2  -9   5      431.07      485.83     87.92 o 
  -1  -9   5     1129.67     1254.59     57.64 o 
   0  -9   5      159.11      188.44     21.86 o 
   1  -9   5     1624.31     1623.63     60.64 o 
   2  -9   5      653.45      611.90     49.00 o 
   3  -9   5      366.37      301.01     59.48 o 
   4  -9   5     1013.05      989.57     54.44 o 
   5  -9   5       16.25        0.00     20.76 o 
   6  -9   5       58.67       28.26     21.86 o 
   7  -9   5       88.78       58.78     62.35 o 
  -8  -8   5        4.26       62.61     39.31 o 
  -7  -8   5       73.90      116.62     43.27 o 
  -6  -8   5      362.70      352.73     55.05 o 
  -5  -8   5      263.83      295.27     45.87 o 
  -4  -8   5     3617.15     3486.74    106.21 o 
  -3  -8   5      478.93      423.14     30.82 o 
  -2  -8   5       15.83       30.10     31.56 o 
  -1  -8   5      107.63      151.87     21.47 o 
   0  -8   5      112.47      128.14     24.45 o 
   1  -8   5     1924.02     1915.58     96.36 o 
   2  -8   5      283.51      244.94     23.31 o 
   3  -8   5     1931.65     1774.01     67.67 o 
   4  -8   5      892.99      847.45     58.85 o 
   5  -8   5      397.97      390.66     36.47 o 
   6  -8   5      101.35      166.25     43.35 o 
   7  -8   5      612.64      569.33     50.53 o 
  -8  -7   5        3.20        0.00     31.20 o 
  -7  -7   5      237.03      206.71     48.55 o 
  -6  -7   5      101.13       13.26     32.04 o 
  -5  -7   5        9.64        0.00     25.51 o 
  -4  -7   5     1074.44     1010.05     46.89 o 
  -3  -7   5        4.44       31.03     24.18 o 
  -2  -7   5      529.47      462.14     85.12 o 
  -1  -7   5      703.03      731.64     35.15 o 
   0  -7   5       74.89       70.95     13.57 o 
   1  -7   5      188.87      232.99     68.36 o 
   2  -7   5       37.71      106.34     26.71 o 
   3  -7   5      925.76      903.04     73.29 o 
   4  -7   5      869.69      848.00     58.16 o 
   5  -7   5      421.99      392.16     45.62 o 
   6  -7   5       47.43      122.33     27.74 o 
   7  -7   5      793.17      756.30     56.49 o 
   8  -7   5        0.09        1.56     28.64 o 
  -8  -6   5       57.50      134.89     99.15 o 
  -7  -6   5      437.42      392.26     53.23 o 
  -6  -6   5        6.80        0.00     28.14 o 
  -5  -6   5      820.40      748.08     61.79 o 
  -4  -6   5      867.42      788.00     63.90 o 
  -3  -6   5     2154.67     2115.93    128.49 o 
  -2  -6   5     1905.86     1857.36     77.09 o 
  -1  -6   5      207.83      254.50     26.81 o 
   0  -6   5      717.11      699.02     28.98 o 
   1  -6   5      144.38      135.96     35.12 o 
   2  -6   5        2.91       12.32     11.74 o 
   3  -6   5      255.05      340.98     49.42 o 
   4  -6   5     3034.90     2972.11    124.81 o 
   5  -6   5       32.53       33.66     27.34 o 
   6  -6   5      496.20      409.83     53.62 o 
   7  -6   5      213.33      212.42     31.27 o 
   8  -6   5        3.20       11.62     21.51 o 
  -8  -5   5      354.15      367.09     64.38 o 
  -7  -5   5      176.06      957.98    579.20 o 
  -6  -5   5      176.32      166.11     37.05 o 
  -5  -5   5      317.01      304.33     63.30 o 
  -4  -5   5     1488.10     1409.58     80.99 o 
  -3  -5   5     6354.48     5806.95    174.57 o 
  -2  -5   5     1828.14     1815.73     54.47 o 
  -1  -5   5      945.33     1010.03     77.15 o 
   0  -5   5      459.57      568.58     30.85 o 
   1  -5   5       88.11       66.62     10.98 o 
   2  -5   5     1145.02     1235.00     60.34 o 
   3  -5   5      991.42      967.74     42.18 o 
   4  -5   5     1460.15     1504.18     57.90 o 
   5  -5   5      161.74       85.70     46.51 o 
   6  -5   5      813.96      853.22     50.52 o 
   7  -5   5       34.82       35.56     20.58 o 
   8  -5   5        0.42        0.00     21.85 o 
  -8  -4   5      175.57      190.41     49.57 o 
  -7  -4   5       45.95       40.18     56.13 o 
  -6  -4   5      208.53      236.06     40.03 o 
  -5  -4   5      229.77      239.52     58.74 o 
  -4  -4   5      305.37      318.96     35.17 o 
  -3  -4   5     6130.48     6376.99    362.79 o 
  -2  -4   5     3706.36     4051.90     96.88 o 
  -1  -4   5     4339.15     4354.11     96.53 o 
   0  -4   5     5780.40     6296.04    172.71 o 
   1  -4   5     1950.70     2144.03     77.97 o 
   2  -4   5      818.57      837.97     28.98 o 
   3  -4   5     5338.02     5318.05    121.40 o 
   4  -4   5      379.44      420.98     23.76 o 
   5  -4   5      400.22      374.75     39.38 o 
   6  -4   5      512.66      478.30     33.36 o 
   7  -4   5      924.75      859.70     49.35 o 
   8  -4   5       30.21       26.72     20.77 o 
   9  -4   5       16.06        7.93     19.74 o 
  -8  -3   5        0.15        0.00     36.39 o 
  -7  -3   5        3.93       86.01     60.61 o 
  -6  -3   5      118.30      168.78     39.86 o 
  -5  -3   5      333.35      414.91     47.59 o 
  -4  -3   5       95.49      128.65     28.55 o 
  -3  -3   5      878.69      771.62     26.53 o 
  -2  -3   5     2427.04     2251.62     56.74 o 
  -1  -3   5      569.49      471.50     23.11 o 
   0  -3   5    17559.49    18565.26    319.36 o 
   1  -3   5       86.76       69.23     13.92 o 
   2  -3   5      176.83      193.13     13.13 o 
   3  -3   5     4164.56     4263.64     91.45 o 
   4  -3   5      558.57      528.39     25.39 o 
   5  -3   5     1024.16      932.80     40.79 o 
   6  -3   5     1480.60     1360.29     90.34 o 
   7  -3   5     1601.07     1606.73     69.25 o 
   8  -3   5      168.99      141.04     37.88 o 
   9  -3   5       70.12       71.27     25.60 o 
  -8  -2   5        9.51        0.00     35.02 o 
  -7  -2   5      264.11      295.09     55.31 o 
  -6  -2   5      123.71      157.72     56.01 o 
  -5  -2   5       51.52       66.96     89.78 o 
  -4  -2   5       22.93       14.21      7.60 o 
  -3  -2   5      428.73      366.45     18.04 o 
  -2  -2   5        2.77       34.25     17.07 o 
  -1  -2   5      312.32      306.70     25.15 o 
   0  -2   5    15683.53    16642.11    270.91 o 
   1  -2   5     1525.74     1593.65     42.00 o 
   2  -2   5      340.27      342.17      9.32 o 
   3  -2   5      124.81      106.88      9.22 o 
   4  -2   5     1568.68     1520.30     55.67 o 
   5  -2   5       83.94      108.56     16.09 o 
   6  -2   5     1107.45     1045.15     63.85 o 
   7  -2   5      844.26      889.32     49.31 o 
   8  -2   5      497.96      490.42     39.17 o 
   9  -2   5       94.50       89.12     26.34 o 
  -8  -1   5       21.17        0.00     69.73 o 
  -7  -1   5      488.58      471.11     64.16 o 
  -6  -1   5      232.24      294.66     82.78 o 
  -5  -1   5        0.88       28.40     32.08 o 
  -4  -1   5       81.66      173.58     29.26 o 
  -3  -1   5     3083.89     3086.49     75.53 o 
  -2  -1   5      509.26      494.01     33.63 o 
  -1  -1   5     5532.11     6246.31    202.61 o 
   0  -1   5     3371.49     3706.50     86.29 o 
   1  -1   5       24.11       33.30     12.43 o 
   2  -1   5     3521.28     3870.82    108.30 o 
   3  -1   5      847.10      869.97     24.97 o 
   4  -1   5       45.87       78.56     38.85 o 
   5  -1   5       95.06       90.00     15.60 o 
   6  -1   5      633.44      532.51     43.56 o 
   7  -1   5      399.40      327.50     28.52 o 
   8  -1   5      723.39      719.64     44.94 o 
   9  -1   5       43.06       17.33     18.53 o 
  10  -1   5      195.74      144.75     41.33 o 
  -8   0   5      135.08       78.85     52.74 o 
  -7   0   5      364.57      395.51     58.02 o 
  -6   0   5      721.33      810.12     69.31 o 
  -5   0   5        7.51        3.33     12.73 o 
  -4   0   5     2673.89     2592.66     72.66 o 
  -3   0   5     1892.55     1907.03     53.83 o 
  -2   0   5     1580.73     1882.94     50.97 o 
  -1   0   5     6727.56     7852.21    150.95 o 
   0   0   5     1221.71     1377.72     34.08 o 
   1   0   5     2887.88     3043.87     52.79 o 
   2   0   5      434.39      429.47     12.53 o 
   3   0   5      694.90      631.63     15.76 o 
   4   0   5      413.13      470.10     17.61 o 
   5   0   5      113.09      141.35     30.52 o 
   6   0   5       38.22       82.92     30.67 o 
   7   0   5      487.06      481.27     32.11 o 
   8   0   5      277.13      238.75     41.05 o 
   9   0   5       27.34       27.66     20.14 o 
  10   0   5       87.61      162.81     62.78 o 
  -8   1   5       45.29      183.74     55.24 o 
  -7   1   5      398.15      412.82     60.21 o 
  -6   1   5      257.59      267.17     47.43 o 
  -5   1   5      104.19      123.80     18.97 o 
  -4   1   5     3351.50     3517.17    100.62 o 
  -3   1   5      289.49      343.31     33.28 o 
  -2   1   5     2977.86     3296.23     78.05 o 
  -1   1   5     3106.24     3311.05     89.92 o 
   0   1   5    14954.24    17397.25    300.59 o 
   1   1   5     2180.90     2538.82     75.75 o 
   2   1   5     2182.46     2107.43     76.11 o 
   3   1   5      388.72      385.06     12.76 o 
   4   1   5      246.46      183.89     31.50 o 
   5   1   5        5.06       14.85     12.75 o 
   6   1   5        2.55        9.80     17.28 o 
   7   1   5      669.08      613.30     52.40 o 
   8   1   5      106.37      100.77     20.16 o 
   9   1   5      101.86      128.62     27.75 o 
  10   1   5       28.03       20.35     26.43 o 
  -7   2   5      797.07      687.46     72.23 o 
  -6   2   5       50.08       38.17     58.36 o 
  -5   2   5       96.04       86.84     23.95 o 
  -4   2   5      614.27      583.99     32.23 o 
  -3   2   5      164.97      255.85     32.03 o 
  -2   2   5        1.62        5.28      8.73 o 
  -1   2   5     1207.53     1169.29     38.36 o 
   0   2   5    13907.36    15170.12    331.92 o 
   1   2   5     6117.56     6063.33    205.63 o 
   2   2   5     6363.79     6058.80    101.04 o 
   3   2   5      499.18      482.30     17.64 o 
   4   2   5       44.91       29.85     14.36 o 
   5   2   5      883.76      864.92     44.54 o 
   6   2   5      160.65      152.26     16.06 o 
   7   2   5     1375.05     1358.11     54.10 o 
   8   2   5      749.69      697.42     42.39 o 
   9   2   5       40.00       52.18     24.92 o 
  10   2   5      300.47      394.54     54.47 o 
  -7   3   5      567.75      563.53     69.36 o 
  -6   3   5       15.31        7.84     17.04 o 
  -5   3   5       11.08        0.00     23.95 o 
  -4   3   5       57.48       65.03     18.61 o 
  -3   3   5       13.31       13.91     11.66 o 
  -2   3   5      122.26      119.68     26.27 o 
  -1   3   5      715.09      813.87     40.80 o 
   0   3   5     1389.51     1479.03     39.16 o 
   1   3   5     3905.66     3856.34     94.52 o 
   2   3   5     3946.99     4070.17     75.26 o 
   3   3   5     2160.79     2152.18     65.18 o 
   4   3   5     4925.70     4663.73    135.84 o 
   5   3   5      246.19      253.85     16.18 o 
   6   3   5      318.84      295.44     20.36 o 
   7   3   5     1114.64     1214.35     95.09 o 
   8   3   5      698.15      858.18     45.12 o 
   9   3   5       19.39        0.00     33.40 o 
  10   3   5      756.49      795.02     76.20 o 
  -7   4   5      269.82      282.31     53.45 o 
  -6   4   5      267.64      257.25     44.52 o 
  -5   4   5        0.45       42.02     26.86 o 
  -4   4   5      285.09      289.92     61.45 o 
  -3   4   5       28.70        0.00     20.32 o 
  -2   4   5      316.29      332.27     22.77 o 
  -1   4   5       44.55       52.99     11.52 o 
   0   4   5        1.90       28.97     14.27 o 
   1   4   5     3790.79     3707.25    107.41 o 
   2   4   5      958.72      962.00     50.62 o 
   3   4   5     1571.40     1410.51     36.12 o 
   4   4   5     1230.54     1258.08     36.82 o 
   5   4   5       57.72       79.28     11.66 o 
   6   4   5        1.25        9.73     11.21 o 
   7   4   5     1193.59     1186.30     50.62 o 
   8   4   5      198.13      260.63     26.79 o 
   9   4   5       88.42       93.50     31.67 o 
  10   4   5      606.72      554.04     76.23 o 
  -7   5   5      259.36      272.55     51.91 o 
  -6   5   5      575.55      513.08     42.13 o 
  -5   5   5      331.52      321.15     30.57 o 
  -4   5   5     1975.45     1946.58    195.95 o 
  -3   5   5      307.70      252.39     48.11 o 
  -2   5   5      787.47      752.86     36.62 o 
  -1   5   5      135.38      109.70     20.34 o 
   0   5   5      328.41      381.64     16.66 o 
   1   5   5      799.99      808.73     65.53 o 
   2   5   5      149.44      164.36     22.80 o 
   3   5   5     1080.58      765.82    307.76 o 
   4   5   5     1471.71     1507.96     44.78 o 
   5   5   5      283.44      315.74     36.26 o 
   6   5   5      231.42      282.73     36.36 o 
   7   5   5      842.26      905.09     48.95 o 
   8   5   5        5.77       12.39     14.19 o 
   9   5   5       85.10       49.76     27.36 o 
  10   5   5      288.59      280.17     57.76 o 
  -6   6   5      146.52      175.91     29.57 o 
  -5   6   5      433.94      423.36     48.10 o 
  -4   6   5      141.82      142.95     48.41 o 
  -3   6   5     1456.36     1391.52     56.59 o 
  -2   6   5      490.59      511.44     97.26 o 
  -1   6   5       28.02       61.96     12.40 o 
   0   6   5     3120.59     2822.20    101.12 o 
   1   6   5     1499.86     1351.13     44.18 o 
   2   6   5     2395.70     2589.19     60.15 o 
   3   6   5     1039.38      943.84     49.32 o 
   4   6   5     3529.42     3420.78     87.52 o 
   5   6   5      892.16      981.72     38.20 o 
   6   6   5        5.37        0.00     15.17 o 
   7   6   5      385.06      374.89     28.81 o 
   8   6   5       32.17       40.74     30.41 o 
   9   6   5        7.59       21.76     25.70 o 
  10   6   5      202.84      212.72     45.64 o 
  -6   7   5       29.78        0.19     24.97 o 
  -5   7   5      238.60      210.28     40.89 o 
  -4   7   5      206.93      194.45     26.42 o 
  -3   7   5      498.72      456.64     42.83 o 
  -2   7   5      496.71      467.82     28.59 o 
  -1   7   5      108.65      147.99     27.83 o 
   0   7   5     2903.58     2892.62    134.26 o 
   1   7   5     2627.81     2252.44    162.01 o 
   2   7   5      320.68      360.56     16.69 o 
   3   7   5     4596.23     4475.71    105.33 o 
   4   7   5     5294.07     4754.92    352.68 o 
   5   7   5      137.97      154.63     25.28 o 
   6   7   5     1129.90     1167.71     46.94 o 
   7   7   5      400.99      395.47     30.82 o 
   8   7   5       29.85       44.02     18.91 o 
   9   7   5        0.15       46.43     28.50 o 
  10   7   5      219.96      275.19     52.86 o 
  -5   8   5       15.89        1.34     27.02 o 
  -4   8   5        0.33       21.24     30.71 o 
  -3   8   5      529.65      496.96     57.59 o 
  -2   8   5       18.76       13.23     24.18 o 
  -1   8   5        1.62        0.00     23.77 o 
   0   8   5      734.21      713.03     52.61 o 
   1   8   5      656.75      723.67     48.37 o 
   2   8   5      421.05      453.63     39.85 o 
   3   8   5     6704.88     5780.22    693.39 o 
   4   8   5     1557.94     1660.65    116.56 o 
   5   8   5      661.71      708.24    139.71 o 
   6   8   5      654.64      700.91     37.27 o 
   7   8   5      731.09      585.76    118.77 o 
   8   8   5        0.97       20.36     35.20 o 
   9   8   5      143.36      199.38     43.67 o 
  10   8   5      134.64       78.52     42.53 o 
  -5   9   5        0.09        0.00     52.36 o 
  -4   9   5      218.01      245.80     48.78 o 
  -3   9   5      305.14      304.09     47.84 o 
  -2   9   5        4.56       55.23     45.01 o 
  -1   9   5       22.24        0.00     28.15 o 
   0   9   5      791.09      715.93     58.87 o 
   1   9   5      117.57      140.81     30.45 o 
   2   9   5      116.00      134.58     27.17 o 
   3   9   5     1480.84     1318.24     41.62 o 
   4   9   5     1069.11     1054.91     43.54 o 
   5   9   5      363.82      378.10     44.93 o 
   6   9   5      930.69      937.93     44.53 o 
   7   9   5      346.26      346.97     43.52 o 
   8   9   5      111.09      124.37     24.11 o 
   9   9   5      290.83      336.17     81.49 o 
  10   9   5       78.90        6.07     55.97 o 
  -4  10   5      235.40      154.03     47.91 o 
  -3  10   5      547.92      527.68     64.58 o 
  -2  10   5        4.64       24.28     39.71 o 
  -1  10   5        9.13        0.00     44.50 o 
   0  10   5      502.47      551.24     54.00 o 
   1  10   5      153.43      166.92     31.79 o 
   2  10   5       11.57        0.00     24.10 o 
   3  10   5      424.53      393.71     21.34 o 
   4  10   5      350.40      327.92     23.81 o 
   5  10   5        1.12       64.33     46.93 o 
   6  10   5      494.16      436.88     57.23 o 
   7  10   5        5.43       11.23     15.75 o 
   8  10   5      156.35      209.52     43.49 o 
   9  10   5        0.37       10.33     27.74 o 
  -4  11   5      422.84      392.06     65.92 o 
  -3  11   5     1043.44      989.21     93.84 o 
  -2  11   5        1.08       32.84     29.65 o 
  -1  11   5      290.11      350.47    118.20 o 
   0  11   5     1139.90     1098.51     83.58 o 
   1  11   5       17.84       12.40     24.17 o 
   2  11   5      374.37      446.21     57.15 o 
   3  11   5      698.16      688.18     54.98 o 
   4  11   5      127.19      169.01     25.87 o 
   5  11   5      369.26      383.21     31.45 o 
   6  11   5      139.09      164.61     23.25 o 
   7  11   5       21.74       47.09     18.25 o 
   8  11   5      190.84      215.72     86.91 o 
   9  11   5       64.95       60.73     32.82 o 
  -3  12   5      499.14      460.41     74.98 o 
  -2  12   5       14.47       24.84     53.88 o 
  -1  12   5      641.24     2822.76   1475.05 o 
   0  12   5      379.58      326.21     49.67 o 
   1  12   5       49.11      108.20     36.55 o 
   2  12   5       86.22       85.53     32.80 o 
   3  12   5      219.38      249.31     38.59 o 
   4  12   5       31.73       47.31     35.40 o 
   5  12   5     1222.53     1124.49    111.35 o 
   6  12   5        0.73        4.93     15.03 o 
   7  12   5      748.69      718.81     47.54 o 
   8  12   5      143.97      132.93     55.66 o 
   9  12   5       30.07       63.51     41.05 o 
  -2  13   5       90.61      123.98     82.04 o 
  -1  13   5      161.10      229.83     51.24 o 
   0  13   5      109.41        0.00     50.93 o 
   1  13   5       95.68      135.49     41.03 o 
   2  13   5      222.68      157.89     38.35 o 
   3  13   5      285.58      287.69     45.96 o 
   4  13   5     1225.64     1213.81     89.01 o 
   5  13   5      719.33      753.83    104.88 o 
   6  13   5      298.65      296.78     34.10 o 
   7  13   5      655.54      685.51     49.57 o 
   8  13   5      194.70      197.68     59.71 o 
  -1  14   5      166.71      113.25    124.82 o 
   0  14   5       58.71       16.30     34.00 o 
   1  14   5        1.16        0.00     65.38 o 
   2  14   5       32.79      131.28     43.16 o 
   3  14   5       43.11       56.97     74.60 o 
   4  14   5      697.89      753.69     73.82 o 
   5  14   5       82.83       68.73     48.89 o 
   6  14   5       67.45       70.12     42.14 o 
   7  14   5      650.84      590.43     63.16 o 
   0  15   5        4.97        0.00     35.97 o 
   1  15   5      189.17      157.23     72.48 o 
   2  15   5       48.46       18.45     32.92 o 
   3  15   5        4.40       40.26     62.34 o 
   4  15   5      231.59      292.23    102.94 o 
   5  15   5       20.85        0.00     32.21 o 
   6  15   5       61.65       54.20     35.57 o 
   2  16   5       27.28       27.98     73.41 o 
   3  16   5       12.87       13.42     52.66 o 
   4  16   5       43.10       62.88     37.81 o 
  -3 -15   6      267.44      338.96     43.32 o 
  -2 -15   6       17.88       20.78     23.72 o 
  -1 -15   6      428.85      416.81     59.57 o 
   0 -15   6      500.67      498.92     69.22 o 
   1 -15   6      101.98      165.11     56.80 o 
  -4 -14   6      483.79      457.71     66.12 o 
  -3 -14   6       40.95       17.57     32.62 o 
  -2 -14   6        2.96        0.00     19.88 o 
  -1 -14   6      203.35      219.61     35.58 o 
   0 -14   6      807.75      789.64     80.29 o 
   1 -14   6      240.36      234.44     49.40 o 
   2 -14   6      753.81      779.33     83.09 o 
  -5 -13   6       60.51      101.10     46.12 o 
  -4 -13   6       99.16      218.27     49.72 o 
  -3 -13   6       50.50       15.26     21.98 o 
  -2 -13   6      314.80      315.26     39.63 o 
  -1 -13   6       89.80      101.08     31.48 o 
   0 -13   6      104.78      178.12     29.56 o 
   1 -13   6      141.52       99.28     26.16 o 
   2 -13   6     1119.96     1009.15    108.04 o 
   3 -13   6      223.41      241.09     73.35 o 
   4 -13   6      442.81      308.13    100.75 o 
  -6 -12   6       25.77        0.00     35.08 o 
  -5 -12   6       25.60        0.00     32.83 o 
  -4 -12   6      598.62      599.30     66.97 o 
  -3 -12   6        2.69       13.71     24.28 o 
  -2 -12   6       12.53       34.24     28.49 o 
  -1 -12   6       48.45       37.71     22.17 o 
   0 -12   6      190.16      226.58     30.58 o 
   1 -12   6      116.69      165.43     31.25 o 
   2 -12   6        5.03        0.00     16.97 o 
   3 -12   6       83.89      106.52     44.15 o 
   4 -12   6      359.09      447.67    114.10 o 
  -6 -11   6      124.36       60.36     39.63 o 
  -5 -11   6      252.92      267.60     56.68 o 
  -4 -11   6     1399.73     1452.57     77.76 o 
  -3 -11   6      107.54       66.15     23.91 o 
  -2 -11   6      352.66      368.73     37.94 o 
  -1 -11   6        0.93        0.00     20.16 o 
   0 -11   6      271.25      293.50     30.27 o 
   1 -11   6      134.53      177.94     25.92 o 
   2 -11   6      424.29      476.27     36.89 o 
   3 -11   6      610.71      537.75     48.07 o 
   4 -11   6      161.84      187.08     38.98 o 
   5 -11   6        6.94       17.69     30.54 o 
  -7 -10   6      256.15      239.01     60.46 o 
  -6 -10   6       43.29       30.78     36.45 o 
  -5 -10   6      547.80      540.61     67.77 o 
  -4 -10   6     1227.20     1341.35    182.17 o 
  -3 -10   6      745.19      634.88     57.69 o 
  -2 -10   6     2426.38     2538.85    100.80 o 
  -1 -10   6       52.01      134.56     28.23 o 
   0 -10   6     1125.53     1092.95     53.27 o 
   1 -10   6       95.02      112.98     21.17 o 
   2 -10   6      218.20      246.69     28.63 o 
   3 -10   6      382.71      462.83     81.82 o 
   4 -10   6     1556.04     1520.10     76.14 o 
   5 -10   6        3.60       43.47     34.14 o 
   6 -10   6        9.51        0.00     33.94 o 
  -7  -9   6       41.79       45.09     61.09 o 
  -6  -9   6        1.17        0.00     74.10 o 
  -5  -9   6      809.91      855.56     76.09 o 
  -4  -9   6       92.47      127.58     29.30 o 
  -3  -9   6     1722.70     1857.22     76.74 o 
  -2  -9   6      925.70     1044.47     53.58 o 
  -1  -9   6      145.31      203.59     25.51 o 
   0  -9   6     2444.03     2508.65    118.52 o 
   1  -9   6      234.65      278.73     29.22 o 
   2  -9   6        0.52       47.46     17.00 o 
   3  -9   6      772.16      750.92     72.48 o 
   4  -9   6     1496.92     1348.21     85.26 o 
   5  -9   6        1.17       15.98     26.30 o 
   6  -9   6      402.91      433.74     45.99 o 
   7  -9   6      114.49      153.44     45.16 o 
  -7  -8   6        0.38        0.00     29.49 o 
  -6  -8   6       31.16       83.09     37.49 o 
  -5  -8   6      104.77      163.94     95.51 o 
  -4  -8   6        0.69       27.94     35.73 o 
  -3  -8   6     2449.00     2631.00    104.82 o 
  -2  -8   6        1.57       28.41     23.53 o 
  -1  -8   6      580.96      621.78     37.82 o 
   0  -8   6      982.52      950.03     44.89 o 
   1  -8   6      476.93      511.38     59.46 o 
   2  -8   6      302.79      278.69     36.47 o 
   3  -8   6     1791.16     1599.18     81.92 o 
   4  -8   6      779.40      782.29     65.59 o 
   5  -8   6      612.41      622.16     59.24 o 
   6  -8   6     1006.44     1074.57     98.59 o 
   7  -8   6      471.87      533.14    196.61 o 
  -8  -7   6       82.29      185.87     53.60 o 
  -7  -7   6        1.18       55.64     49.43 o 
  -6  -7   6      228.14      238.58     48.56 o 
  -5  -7   6      173.56      164.77     38.41 o 
  -4  -7   6       24.73       55.63     28.00 o 
  -3  -7   6      331.87      359.92     30.43 o 
  -2  -7   6        0.62       41.74     28.56 o 
  -1  -7   6       18.24       23.59     12.80 o 
   0  -7   6     3110.97     3416.89    100.24 o 
   1  -7   6       17.35       41.25     19.08 o 
   2  -7   6      865.27      770.03     38.01 o 
   3  -7   6      839.34      910.27     43.97 o 
   4  -7   6       56.37       54.46     20.32 o 
   5  -7   6      480.32      445.07     37.43 o 
   6  -7   6      633.30      641.46     58.52 o 
   7  -7   6      585.45      629.89     52.04 o 
   8  -7   6       77.09       51.94     35.49 o 
  -8  -6   6       13.21       34.78     36.04 o 
  -7  -6   6      160.82      184.27     77.97 o 
  -6  -6   6      601.45      494.19     59.93 o 
  -5  -6   6       86.01      138.83     55.78 o 
  -4  -6   6     2960.66     2772.37    131.44 o 
  -3  -6   6     1893.59     1779.72     94.66 o 
  -2  -6   6      727.60      644.28     43.27 o 
  -1  -6   6       39.20       69.73     13.67 o 
   0  -6   6     3981.19     4008.39    104.43 o 
   1  -6   6      465.00      470.52     28.02 o 
   2  -6   6        6.71        0.00     18.22 o 
   3  -6   6       44.13       36.60     15.16 o 
   4  -6   6       14.36       17.37     29.87 o 
   5  -6   6        0.35        0.00     19.21 o 
   6  -6   6      573.86      508.87     52.34 o 
   7  -6   6      160.01      223.74     53.61 o 
   8  -6   6       90.98      102.09     37.63 o 
  -8  -5   6        9.68        0.00     36.65 o 
  -7  -5   6      720.76      750.24     84.03 o 
  -6  -5   6       16.35       72.27    100.44 o 
  -5  -5   6       77.35       29.70     23.91 o 
  -4  -5   6      410.96      365.60     42.65 o 
  -3  -5   6     3734.63     3404.56    120.44 o 
  -2  -5   6       48.67       84.88     31.31 o 
  -1  -5   6     2627.69     2532.36     75.62 o 
   0  -5   6     2442.43     2363.33     65.83 o 
   1  -5   6      286.11      299.53     32.53 o 
   2  -5   6      381.62      414.01     21.03 o 
   3  -5   6      197.47      177.78     18.04 o 
   4  -5   6        7.47       21.74     14.48 o 
   5  -5   6        6.31       17.86     16.32 o 
   6  -5   6       85.07      124.85     26.31 o 
   7  -5   6       90.11       77.42     41.20 o 
   8  -5   6       71.35       79.68     41.37 o 
  -8  -4   6       48.49       75.82     66.65 o 
  -7  -4   6      330.55      307.05     53.73 o 
  -6  -4   6       51.77       98.29     44.70 o 
  -5  -4   6        4.24        0.00     43.22 o 
  -4  -4   6      642.75      686.38    126.05 o 
  -3  -4   6     3684.20     3389.75    136.27 o 
  -2  -4   6       15.28       10.35     13.17 o 
  -1  -4   6     4256.48     4143.81     98.15 o 
   0  -4   6     2672.25     2474.58     63.17 o 
   1  -4   6     1196.65     1072.32     48.68 o 
   2  -4   6     3143.46     3152.10     78.45 o 
   3  -4   6      969.66      925.64     32.94 o 
   4  -4   6      249.07      321.04     21.96 o 
   5  -4   6      200.77      197.12     21.14 o 
   6  -4   6      408.09      344.04     28.94 o 
   7  -4   6      642.47      756.02     76.16 o 
   8  -4   6      174.29      162.83     27.51 o 
   9  -4   6        0.17        0.00     31.86 o 
  -8  -3   6       76.45       52.54    113.25 o 
  -7  -3   6      253.45      338.54     60.94 o 
  -6  -3   6      131.02       95.64     37.16 o 
  -5  -3   6      552.66      612.30     60.68 o 
  -4  -3   6     1687.15     1706.27     93.84 o 
  -3  -3   6       80.97       88.62     12.95 o 
  -2  -3   6      794.16      790.92     31.28 o 
  -1  -3   6     3212.85     3122.24     84.56 o 
   0  -3   6     2130.26     1881.90     46.45 o 
   1  -3   6     3130.84     3277.96     89.37 o 
   2  -3   6      780.89      675.07     17.58 o 
   3  -3   6     1534.35     1399.42     64.61 o 
   4  -3   6      304.74      263.84     17.19 o 
   5  -3   6      971.60      920.58     42.37 o 
   6  -3   6      320.08      335.27     70.86 o 
   7  -3   6     1408.98     1353.46     86.00 o 
   8  -3   6      275.28      215.12     61.34 o 
   9  -3   6       13.87       51.16     55.24 o 
  -8  -2   6       39.61       51.98     40.13 o 
  -7  -2   6      748.07      660.78     75.30 o 
  -6  -2   6        6.82       21.47     33.56 o 
  -5  -2   6      174.10      280.16     44.53 o 
  -4  -2   6      330.37      318.42     27.59 o 
  -3  -2   6        1.05       25.34     27.51 o 
  -2  -2   6     2570.05     3127.06     89.88 o 
  -1  -2   6     1205.19     1289.13     62.52 o 
   0  -2   6     3427.45     3792.70    163.19 o 
   1  -2   6      625.70      593.09     33.87 o 
   2  -2   6      549.44      551.88     34.58 o 
   3  -2   6      630.29      637.90     31.04 o 
   4  -2   6      753.27      657.38     22.94 o 
   5  -2   6       52.16       56.67     13.20 o 
   6  -2   6      298.19      313.33     25.80 o 
   7  -2   6     1551.31     1510.89     90.44 o 
   8  -2   6      773.56      743.22     48.32 o 
   9  -2   6      185.92      163.35     29.37 o 
  -8  -1   6       60.49       48.17     77.29 o 
  -7  -1   6      919.97      919.97     90.49 o 
  -6  -1   6        5.62      113.40     36.15 o 
  -5  -1   6       51.69      123.80    102.65 o 
  -4  -1   6        2.68       10.33     23.81 o 
  -3  -1   6       27.65      107.97     27.19 o 
  -2  -1   6        6.03       13.74     14.47 o 
  -1  -1   6      542.78      508.44     22.37 o 
   0  -1   6     1571.41     1878.93     47.32 o 
   1  -1   6      667.65      725.65     18.79 o 
   2  -1   6      302.36      284.92     24.04 o 
   3  -1   6      110.55       98.58     19.31 o 
   4  -1   6      362.00      276.67     13.22 o 
   5  -1   6      130.45      161.32     15.22 o 
   6  -1   6        8.63        8.43     12.35 o 
   7  -1   6      496.47      477.45     51.33 o 
   8  -1   6      967.90      988.56     53.63 o 
   9  -1   6       18.04        9.39     17.52 o 
  10  -1   6      503.67      517.40    102.29 o 
  -7   0   6      565.71      642.59     77.42 o 
  -6   0   6      564.44      480.03     58.79 o 
  -5   0   6      432.15      451.62     80.37 o 
  -4   0   6       99.76      119.88     17.74 o 
  -3   0   6      574.25      611.41     29.06 o 
  -2   0   6      103.61      132.40     15.21 o 
  -1   0   6     2080.39     2235.54     58.70 o 
   0   0   6       71.46      120.98     12.50 o 
   1   0   6     4170.39     4298.36     77.84 o 
   2   0   6     1256.23     1264.51     54.09 o 
   3   0   6     3005.18     3019.16    100.71 o 
   4   0   6     4688.24     4545.86     88.46 o 
   5   0   6      577.06      483.21     29.06 o 
   6   0   6      244.74      289.87     21.62 o 
   7   0   6      449.01      489.91    116.10 o 
   8   0   6       70.06       91.35     27.74 o 
   9   0   6       11.16        0.00     17.43 o 
  10   0   6      394.72      325.88     49.58 o 
  -7   1   6      281.99      242.43     54.18 o 
  -6   1   6      712.87      783.09     77.95 o 
  -5   1   6      359.81      378.20     34.37 o 
  -4   1   6     1337.26     1252.89     52.99 o 
  -3   1   6      240.91      205.30     19.87 o 
  -2   1   6      565.58      607.25     27.40 o 
  -1   1   6      207.20      211.39     21.28 o 
   0   1   6     7793.20     9049.50    179.27 o 
   1   1   6     3277.66     3409.83     71.64 o 
   2   1   6       81.66       93.03      8.22 o 
   3   1   6     2303.46     2411.46     81.74 o 
   4   1   6      210.13      248.70     23.82 o 
   5   1   6       49.19       71.39     11.65 o 
   6   1   6      648.69      642.12     32.50 o 
   7   1   6     1136.73     1275.01     74.33 o 
   8   1   6       65.59       93.94     37.62 o 
   9   1   6       79.44      140.40     25.12 o 
  10   1   6      180.47      166.21     38.95 o 
  -7   2   6      264.23      312.64     58.60 o 
  -6   2   6      220.40      223.95     42.54 o 
  -5   2   6      392.40      389.77     31.75 o 
  -4   2   6      868.85      889.62     74.86 o 
  -3   2   6      151.72      156.83     29.74 o 
  -2   2   6      740.27      740.19     36.11 o 
  -1   2   6      110.65      136.77     14.57 o 
   0   2   6     5541.17     5551.59    147.16 o 
   1   2   6     1817.71     1863.43     46.53 o 
   2   2   6     1081.54      964.47     28.99 o 
   3   2   6     2630.19     2440.28     69.70 o 
   4   2   6    11572.03    11131.76    213.67 o 
   5   2   6       60.03       61.20     11.61 o 
   6   2   6      587.84      611.75     64.38 o 
   7   2   6     1147.85     1164.49    124.23 o 
   8   2   6        0.80       39.88     21.72 o 
   9   2   6      161.55      202.95     42.07 o 
  10   2   6      272.50      344.80     65.23 o 
  -7   3   6      186.95      187.09     84.57 o 
  -6   3   6        4.50       19.84     27.09 o 
  -5   3   6       55.26       63.92     18.30 o 
  -4   3   6        3.29       11.25     21.01 o 
  -3   3   6      309.73      320.77     25.34 o 
  -2   3   6       32.84       28.31     13.02 o 
  -1   3   6        4.89        0.00     13.51 o 
   0   3   6     2441.27     2661.54     85.40 o 
   1   3   6     2792.71     2772.10     98.38 o 
   2   3   6      194.43      279.32     39.03 o 
   3   3   6     3761.53     3802.50     78.94 o 
   4   3   6     5456.19     5694.90    124.00 o 
   5   3   6       18.81       35.96      9.76 o 
   6   3   6     2417.80     2468.06    100.87 o 
   7   3   6       85.16      182.49     20.80 o 
   8   3   6       89.83      128.28     30.73 o 
   9   3   6       76.66      117.30     24.76 o 
  10   3   6      368.24      408.72     67.88 o 
  -7   4   6       53.90       41.95     41.77 o 
  -6   4   6      158.30      174.17     41.59 o 
  -5   4   6      204.72      205.98     35.29 o 
  -4   4   6      566.41      506.95     35.45 o 
  -3   4   6      782.69      717.54     38.33 o 
  -2   4   6       15.85        1.83     47.04 o 
  -1   4   6        4.07        5.14     11.12 o 
   0   4   6      895.11      943.47     51.00 o 
   1   4   6     2397.94     2415.68     71.53 o 
   2   4   6      664.74      686.74     29.85 o 
   3   4   6     6033.90     5936.86    123.14 o 
   4   4   6      654.99      616.20     44.33 o 
   5   4   6      283.90      234.66     46.43 o 
   6   4   6      769.92      940.61     40.82 o 
   7   4   6      221.47      209.31     22.36 o 
   8   4   6      122.68      108.35     22.41 o 
   9   4   6       95.68      122.66     23.48 o 
  10   4   6      373.39      469.13     54.66 o 
  -6   5   6      408.73      414.17     55.80 o 
  -5   5   6       86.73       92.21     22.70 o 
  -4   5   6      373.56      336.15     38.18 o 
  -3   5   6     1155.06     1125.14     51.33 o 
  -2   5   6        2.78        0.00     14.80 o 
  -1   5   6      828.55      926.08     60.23 o 
   0   5   6     1446.11     1468.39     44.27 o 
   1   5   6        0.92        3.96     13.85 o 
   2   5   6       18.20       19.90     19.10 o 
   3   5   6     3710.95     3405.74    127.93 o 
   4   5   6        3.23       15.16      9.04 o 
   5   5   6      251.74      279.65     23.06 o 
   6   5   6      114.47      102.70     16.55 o 
   7   5   6      650.65      578.02     34.66 o 
   8   5   6        7.25       65.45     33.69 o 
   9   5   6      134.98      160.08     32.52 o 
  10   5   6       46.91      109.27    111.96 o 
  -6   6   6      258.58      212.29     41.38 o 
  -5   6   6      218.55      120.96     63.51 o 
  -4   6   6      725.47      722.20     70.16 o 
  -3   6   6     1437.27     1465.94     66.73 o 
  -2   6   6       63.27       73.51     17.52 o 
  -1   6   6        1.20       29.95     16.39 o 
   0   6   6     3983.56     3898.81     89.76 o 
   1   6   6       12.58        5.66      8.51 o 
   2   6   6     3605.02     3840.11     89.09 o 
   3   6   6      470.27      389.86     20.20 o 
   4   6   6      962.20      960.40     35.53 o 
   5   6   6       60.06       98.20     14.39 o 
   6   6   6      436.96      459.81     35.58 o 
   7   6   6      191.93      202.49     22.96 o 
   8   6   6       28.35       10.53     34.31 o 
   9   6   6        2.89      114.66     33.45 o 
  10   6   6        1.11       42.84     80.76 o 
  -5   7   6       52.42       33.60     28.12 o 
  -4   7   6      690.97      732.88     70.79 o 
  -3   7   6     1885.86     1833.28     75.10 o 
  -2   7   6      396.30      360.33     29.81 o 
  -1   7   6      232.79      206.36     17.02 o 
   0   7   6      953.53      834.57     44.90 o 
   1   7   6       16.30       75.20     24.80 o 
   2   7   6      494.18      386.17     57.85 o 
   3   7   6     2224.01     2096.43     60.30 o 
   4   7   6     1184.07      814.04    332.64 o 
   5   7   6      404.18      395.10     26.05 o 
   6   7   6      787.87      824.42     40.80 o 
   7   7   6       68.63       57.41     27.40 o 
   8   7   6      352.98      287.14     33.99 o 
   9   7   6      198.35      332.08    104.00 o 
  10   7   6       42.97       28.50     30.86 o 
  -5   8   6       21.14       56.81     38.32 o 
  -4   8   6      420.06      512.71     65.96 o 
  -3   8   6     1330.00     1366.58    186.79 o 
  -2   8   6        8.78       51.30     33.75 o 
  -1   8   6     1565.55     1535.47     91.30 o 
   0   8   6       49.26       61.74     31.52 o 
   1   8   6      376.69      371.67     39.49 o 
   2   8   6       91.95       89.27     12.72 o 
   3   8   6     2905.84     2899.90     78.96 o 
   4   8   6     1267.86     1233.47     44.66 o 
   5   8   6     1811.29     1777.98     63.67 o 
   6   8   6      179.25      117.09     20.58 o 
   7   8   6      506.30      437.93     38.95 o 
   8   8   6      315.96      330.89     41.49 o 
   9   8   6       20.83        8.14     26.40 o 
  10   8   6      195.84      188.91     48.78 o 
  -5   9   6      121.87      134.28     44.88 o 
  -4   9   6      290.84      285.14     58.23 o 
  -3   9   6      117.79      157.60     39.42 o 
  -2   9   6      293.19      258.34     57.03 o 
  -1   9   6      226.64      274.61     47.29 o 
   0   9   6       17.79        0.00     25.29 o 
   1   9   6       15.16        0.00     30.36 o 
   2   9   6       37.98        0.00     31.36 o 
   3   9   6      856.43      704.75     33.68 o 
   4   9   6     1783.38     1664.53     57.80 o 
   5   9   6     1910.30     1827.88     88.85 o 
   6   9   6      130.53      131.07     21.23 o 
   7   9   6     2101.61     2070.82     82.89 o 
   8   9   6      259.26      281.57     37.05 o 
   9   9   6       53.83        0.00     37.94 o 
  10   9   6      181.67       84.22    121.57 o 
  -4  10   6      215.16      290.35     79.16 o 
  -3  10   6      122.24      173.58     47.62 o 
  -2  10   6      120.56      234.10     45.89 o 
  -1  10   6       12.75       11.28     26.33 o 
   0  10   6      182.02      179.87     39.48 o 
   1  10   6      251.82      607.80    290.45 o 
   2  10   6       14.35       31.65     36.77 o 
   3  10   6      161.10      224.94     75.41 o 
   4  10   6     1470.53     1409.87     54.00 o 
   5  10   6       37.11       32.65     16.26 o 
   6  10   6      275.82      287.84     34.33 o 
   7  10   6      984.49      994.45     53.87 o 
   8  10   6      105.73      119.97     61.73 o 
   9  10   6       31.51      596.87    403.56 o 
  -3  11   6      325.45      309.36     63.02 o 
  -2  11   6      323.57      333.66     58.24 o 
  -1  11   6     1077.50      861.81     79.75 o 
   0  11   6      704.00      682.38     64.46 o 
   1  11   6       85.07      138.94     34.53 o 
   2  11   6      109.67      141.50     35.37 o 
   3  11   6      372.71      378.61     43.57 o 
   4  11   6      217.97      198.12     36.41 o 
   5  11   6       34.02       44.55     16.73 o 
   6  11   6       71.71      125.09     41.15 o 
   7  11   6      464.49      430.59     37.29 o 
   8  11   6       92.71      117.22     32.54 o 
   9  11   6       10.01       32.84     31.27 o 
  -3  12   6      143.61       36.29     40.62 o 
  -2  12   6      133.19      133.35     51.13 o 
  -1  12   6      722.69      595.08     74.58 o 
   0  12   6      494.28      626.96     94.96 o 
   1  12   6     1853.58     1608.72    106.22 o 
   2  12   6      200.78      276.39     43.83 o 
   3  12   6      249.35      294.77     44.30 o 
   4  12   6       95.28      117.99     60.90 o 
   5  12   6       15.08        6.10     21.06 o 
   6  12   6      192.65      193.32     40.60 o 
   7  12   6      512.16      500.89     40.45 o 
   8  12   6      119.99      115.45     41.00 o 
  -2  13   6      215.73      232.38     59.88 o 
  -1  13   6       64.79       94.42     45.15 o 
   0  13   6     1143.01     1129.63     99.88 o 
   1  13   6      722.70      927.34    136.57 o 
   2  13   6       67.30       60.48     33.44 o 
   3  13   6      775.04      720.93     71.75 o 
   4  13   6      490.91      461.62     54.62 o 
   5  13   6      218.31      216.12     40.50 o 
   6  13   6      163.60      138.33     36.54 o 
   7  13   6      639.60      573.13     48.88 o 
   8  13   6      114.99       53.75     35.58 o 
  -1  14   6       21.48        0.00     71.38 o 
   0  14   6      388.12      485.32     70.42 o 
   1  14   6      165.67      187.81     55.59 o 
   2  14   6      167.98      199.32     50.53 o 
   3  14   6       56.87       43.27     33.65 o 
   4  14   6      341.92      289.20     80.22 o 
   5  14   6        9.96        0.00     35.42 o 
   6  14   6       75.17      127.65     38.25 o 
   7  14   6      773.58      900.24     82.20 o 
   1  15   6       31.57       55.54     42.85 o 
   2  15   6        0.28       33.21     38.48 o 
   3  15   6       52.48      117.41     42.06 o 
   4  15   6      132.51      216.91     49.29 o 
   5  15   6       83.49      145.62     49.07 o 
   6  15   6      132.43       97.70     36.85 o 
  -1 -15   7      138.38      153.92     45.22 o 
  -4 -14   7      375.53      486.81     76.64 o 
  -3 -14   7       98.69      139.13     43.70 o 
  -2 -14   7      145.06      181.06     42.64 o 
  -1 -14   7       26.42        6.44     23.78 o 
   0 -14   7      319.54      255.19     36.36 o 
   1 -14   7       65.05      141.94     42.33 o 
   2 -14   7       84.06       45.71     36.25 o 
  -5 -13   7       95.25      184.36     53.20 o 
  -4 -13   7      182.46      169.92     47.31 o 
  -3 -13   7      243.68      208.60     36.49 o 
  -2 -13   7       94.87      102.53     29.97 o 
  -1 -13   7       83.58       81.55     28.87 o 
   0 -13   7      404.00      353.41     64.69 o 
   1 -13   7       81.01       89.21     28.46 o 
   2 -13   7      101.74       95.08     26.80 o 
   3 -13   7      143.61      298.85     94.59 o 
  -5 -12   7       28.69       66.78     40.68 o 
  -4 -12   7       78.11      118.07     40.78 o 
  -3 -12   7      248.30      293.41     39.83 o 
  -2 -12   7       39.85       13.22     33.57 o 
  -1 -12   7       47.79       59.09     98.84 o 
   0 -12   7       96.13      157.23     33.67 o 
   1 -12   7       98.87      119.66     33.35 o 
   2 -12   7      145.00      169.52     27.67 o 
   3 -12   7      327.62      344.07     38.27 o 
   4 -12   7       70.50       53.05     32.05 o 
  -6 -11   7       90.55      108.00     45.00 o 
  -5 -11   7       18.36        0.00     33.32 o 
  -4 -11   7      261.36      270.85     56.03 o 
  -3 -11   7      479.90      525.09     43.10 o 
  -2 -11   7        2.49        4.46     18.54 o 
  -1 -11   7        2.63        0.00     19.00 o 
   0 -11   7       19.38       29.79     22.95 o 
   1 -11   7        6.61        0.00     16.90 o 
   2 -11   7        3.24        8.22     23.07 o 
   3 -11   7      169.71      196.06     28.94 o 
   4 -11   7      162.66      120.93     70.43 o 
   5 -11   7       51.38       57.39     32.83 o 
  -6 -10   7      201.77      260.77     55.10 o 
  -5 -10   7       46.11       22.80     65.77 o 
  -4 -10   7      763.97      782.36     76.24 o 
  -3 -10   7      904.67     1041.91    197.40 o 
  -2 -10   7      606.36      584.27     61.85 o 
  -1 -10   7      289.11      278.73     30.56 o 
   0 -10   7      770.09      744.91     45.28 o 
   1 -10   7       21.36        0.00     27.32 o 
   2 -10   7        2.00       48.60     29.38 o 
   3 -10   7        6.59       13.86     30.67 o 
   4 -10   7      220.11      253.55     80.38 o 
   5 -10   7      197.01      196.29     40.67 o 
   6 -10   7       46.93       53.42     36.49 o 
  -7  -9   7      167.81      131.05    111.29 o 
  -6  -9   7       26.13       95.49     87.07 o 
  -5  -9   7      115.94      210.58     45.02 o 
  -4  -9   7      652.33      798.85     99.09 o 
  -3  -9   7     1776.77     1815.14     79.25 o 
  -2  -9   7      952.26      935.70     50.30 o 
  -1  -9   7      855.19      891.90     84.07 o 
   0  -9   7     1742.63     1771.06    223.10 o 
   1  -9   7      419.26      407.02     51.38 o 
   2  -9   7       17.98       67.25     45.74 o 
   3  -9   7      688.13      714.85     55.25 o 
   4  -9   7      149.22      201.49     29.92 o 
   5  -9   7        6.83        1.23     39.31 o 
   6  -9   7      224.35      277.37    133.75 o 
  -7  -8   7      137.54      171.84     50.29 o 
  -6  -8   7        0.18        0.00     33.29 o 
  -5  -8   7        6.57        0.00     44.08 o 
  -4  -8   7        0.76       21.51     26.52 o 
  -3  -8   7      471.31      509.11     37.34 o 
  -2  -8   7      334.87      394.33     37.69 o 
  -1  -8   7      951.00      984.75     78.26 o 
   0  -8   7     2682.11     2690.50     93.40 o 
   1  -8   7      685.44      779.78     71.46 o 
   2  -8   7        4.38        0.00     22.85 o 
   3  -8   7     1816.61     1725.97     72.57 o 
   4  -8   7      579.90      572.08     40.97 o 
   5  -8   7      293.89      323.31     34.27 o 
   6  -8   7      398.76      448.23    101.04 o 
   7  -8   7      299.13      284.37     52.29 o 
  -7  -7   7       53.43       88.43     67.25 o 
  -6  -7   7       16.25       14.92     68.00 o 
  -5  -7   7       92.88      124.75     36.29 o 
  -4  -7   7        0.48       65.49     30.78 o 
  -3  -7   7      487.83      447.55     32.50 o 
  -2  -7   7        0.37       45.80     44.59 o 
  -1  -7   7      364.70      382.02     71.18 o 
   0  -7   7     2732.75     2931.64     91.82 o 
   1  -7   7       32.67       37.05     14.88 o 
   2  -7   7        1.39        8.90     12.71 o 
   3  -7   7     1557.74     1405.16     58.41 o 
   4  -7   7      218.81      217.10     27.99 o 
   5  -7   7      448.23      418.79     43.02 o 
   6  -7   7      401.70      312.98     39.84 o 
   7  -7   7      509.37      569.56     62.38 o 
   8  -7   7      142.84      115.72     40.74 o 
  -7  -6   7      194.95      212.15     54.98 o 
  -6  -6   7      366.40      349.08     51.55 o 
  -5  -6   7      141.41      212.89     94.65 o 
  -4  -6   7      761.63      689.17     59.16 o 
  -3  -6   7      280.58      297.64     29.24 o 
  -2  -6   7        5.85        0.00     11.82 o 
  -1  -6   7      358.87      343.85     24.39 o 
   0  -6   7     1531.95     1475.03     69.21 o 
   1  -6   7      317.38      307.97     38.15 o 
   2  -6   7      129.08      116.80     15.53 o 
   3  -6   7        1.60        0.00     12.24 o 
   4  -6   7       65.08       63.08     44.32 o 
   5  -6   7       11.32        4.60     28.48 o 
   6  -6   7      185.51      208.87     55.20 o 
   7  -6   7      250.65      220.05     45.57 o 
   8  -6   7      254.99      286.88     83.95 o 
  -7  -5   7      669.34      627.81    121.59 o 
  -6  -5   7      295.93      362.67     54.62 o 
  -5  -5   7       53.86      111.31     34.32 o 
  -4  -5   7      219.25      203.71     36.71 o 
  -3  -5   7     1134.17     1110.75     47.45 o 
  -2  -5   7      257.91      188.56     40.16 o 
  -1  -5   7     1838.50     1742.15     59.14 o 
   0  -5   7     4377.89     4730.29    119.05 o 
   1  -5   7      254.29      269.13     18.11 o 
   2  -5   7      858.94      803.33     43.08 o 
   3  -5   7        9.41       34.73     13.05 o 
   4  -5   7       13.28       60.64     49.04 o 
   5  -5   7      100.39      138.74     24.03 o 
   6  -5   7        6.85        0.00     15.03 o 
   7  -5   7      123.64      121.47     42.27 o 
   8  -5   7      277.73      277.57     90.72 o 
  -7  -4   7      775.43      720.49     82.32 o 
  -6  -4   7      110.42      184.54     63.98 o 
  -5  -4   7       38.19      116.26     90.99 o 
  -4  -4   7     1214.00     1360.30     87.26 o 
  -3  -4   7      843.94      761.47     45.64 o 
  -2  -4   7       36.61       53.80     37.94 o 
  -1  -4   7     3468.66     3437.65     90.16 o 
   0  -4   7     3761.53     3713.15     91.70 o 
   1  -4   7     3432.91     3320.47     76.78 o 
   2  -4   7     1787.02     1599.66    111.84 o 
   3  -4   7      481.80      459.10     20.27 o 
   4  -4   7       47.14       50.00     14.49 o 
   5  -4   7      111.37      126.55     23.67 o 
   6  -4   7        1.25       80.52     67.61 o 
   7  -4   7      167.27      182.29     32.05 o 
   8  -4   7      185.38      167.05     42.15 o 
   9  -4   7        8.30       18.56     30.76 o 
  -7  -3   7      529.87      578.44     81.29 o 
  -6  -3   7      183.86      263.89     49.38 o 
  -5  -3   7        0.18        0.00     28.63 o 
  -4  -3   7     1072.14      980.85     73.51 o 
  -3  -3   7       22.43       30.26     22.18 o 
  -2  -3   7      214.96      220.42     22.01 o 
  -1  -3   7     1521.63     1438.69     44.81 o 
   0  -3   7     2446.53     2419.77     63.06 o 
   1  -3   7     4824.65     4471.36     90.42 o 
   2  -3   7     2161.78     2084.79    116.19 o 
   3  -3   7     2214.29     2016.52    140.35 o 
   4  -3   7      833.24      691.34     37.66 o 
   5  -3   7      633.70      605.10     28.65 o 
   6  -3   7       79.80      100.21     18.73 o 
   7  -3   7      753.09      790.80     46.81 o 
   8  -3   7        1.59        0.00     21.44 o 
   9  -3   7        1.10        0.00     36.01 o 
  -7  -2   7      335.36      300.94     61.88 o 
  -6  -2   7        5.69        0.00     47.49 o 
  -5  -2   7       11.17      101.30     93.34 o 
  -4  -2   7      644.52      553.62     29.81 o 
  -3  -2   7       17.91       59.08     14.25 o 
  -2  -2   7       75.48       70.29     16.64 o 
  -1  -2   7       17.71       51.32     24.42 o 
   0  -2   7     1100.62      985.27     39.12 o 
   1  -2   7     1767.71     1760.03     68.51 o 
   2  -2   7     3211.49     3014.37    136.96 o 
   3  -2   7      579.29      603.08     54.03 o 
   4  -2   7     3577.58     3586.82    133.71 o 
   5  -2   7      437.16      428.36     22.36 o 
   6  -2   7      278.68      267.87     39.38 o 
   7  -2   7     1509.94     1380.41     60.89 o 
   8  -2   7       40.82       41.91     19.17 o 
   9  -2   7      162.01      270.30     47.96 o 
  -7  -1   7      495.58      365.90     63.36 o 
  -6  -1   7       28.35        0.00     32.95 o 
  -5  -1   7      299.35      339.73     52.13 o 
  -4  -1   7      171.33      178.66     20.08 o 
  -3  -1   7       77.92       71.94     28.93 o 
  -2  -1   7       48.34      114.25     23.46 o 
  -1  -1   7        2.22        0.00     10.00 o 
   0  -1   7      832.70     1052.37     34.28 o 
   1  -1   7     1362.88     1551.41     61.22 o 
   2  -1   7      230.17      192.70     24.11 o 
   3  -1   7      470.87      396.16     39.31 o 
   4  -1   7     5561.48     4957.47    196.47 o 
   5  -1   7      287.24      274.87     15.73 o 
   6  -1   7      748.54      600.44     31.13 o 
   7  -1   7      837.18      790.91     43.40 o 
   8  -1   7      120.58      168.35     28.49 o 
   9  -1   7       94.29       61.51     40.09 o 
  -7   0   7      362.36      396.12     66.32 o 
  -6   0   7      323.06      291.25     54.23 o 
  -5   0   7      705.47      764.83     68.45 o 
  -4   0   7      436.70      418.68     29.17 o 
  -3   0   7      809.30      848.34     39.31 o 
  -2   0   7      401.12      417.57     25.18 o 
  -1   0   7       15.77       40.14     31.63 o 
   0   0   7      685.60      923.17    117.72 o 
   1   0   7     3326.92     3514.48     75.34 o 
   2   0   7       71.69       53.40     11.59 o 
   3   0   7     1767.96     1635.81     68.40 o 
   4   0   7      897.54      848.58     21.23 o 
   5   0   7     1169.81     1127.65     34.96 o 
   6   0   7      396.73      334.23     23.05 o 
   7   0   7      150.12      114.89     20.02 o 
   8   0   7       36.76       44.91     18.08 o 
   9   0   7       11.96        8.13     16.21 o 
  10   0   7      191.89      201.65     73.12 o 
  -7   1   7      139.55       46.17     38.43 o 
  -6   1   7      399.78      407.66     61.65 o 
  -5   1   7      824.66      696.78    103.20 o 
  -4   1   7      513.52      498.82     33.95 o 
  -3   1   7     1089.95      991.99     45.83 o 
  -2   1   7      642.19      638.67     37.08 o 
  -1   1   7        3.76       20.96     15.55 o 
   0   1   7     3568.97     4055.27     98.24 o 
   1   1   7     1884.71     2082.83     65.80 o 
   2   1   7      127.83      126.18     10.97 o 
   3   1   7     4733.24     4526.44     95.24 o 
   4   1   7      133.23      165.83     25.76 o 
   5   1   7        2.61       13.95     17.73 o 
   6   1   7      316.63      290.64     26.80 o 
   7   1   7      576.92      561.64     32.90 o 
   8   1   7       14.85        3.47     19.80 o 
   9   1   7        0.73        0.00     16.48 o 
  10   1   7       74.57       86.97     59.61 o 
  -7   2   7       50.81       79.08     55.82 o 
  -6   2   7      416.80      450.36    114.02 o 
  -5   2   7      115.44      104.52     20.26 o 
  -4   2   7      450.38      480.78     32.97 o 
  -3   2   7     1362.94     1373.53     56.67 o 
  -2   2   7      953.07      964.71     41.96 o 
  -1   2   7       49.72       70.34     18.97 o 
   0   2   7     5483.65     5697.38    135.33 o 
   1   2   7     1125.69     1304.61     46.42 o 
   2   2   7     1273.86     1337.13     37.17 o 
   3   2   7    11643.83    11580.51    208.27 o 
   4   2   7     6018.37     5820.00    120.11 o 
   5   2   7      480.24      438.06     22.22 o 
   6   2   7      878.01      854.67     37.22 o 
   7   2   7      441.00      547.23     47.64 o 
   8   2   7        0.76       15.52     20.70 o 
   9   2   7       25.20       50.16     21.33 o 
  10   2   7       18.67       56.34     49.12 o 
  -6   3   7       95.42       52.76     34.45 o 
  -5   3   7       20.65       37.00     19.57 o 
  -4   3   7      216.75      240.78     35.02 o 
  -3   3   7     1139.43     1113.03     51.50 o 
  -2   3   7       58.71       99.51     35.67 o 
  -1   3   7        0.97        9.76     35.04 o 
   0   3   7     2905.46     2884.24    150.02 o 
   1   3   7      152.16      200.11     31.60 o 
   2   3   7     1618.80     1697.50     45.51 o 
   3   3   7     4229.62     4174.89     90.84 o 
   4   3   7     6230.66     6346.70    138.20 o 
   5   3   7      489.02      479.45     24.20 o 
   6   3   7     1263.85     1147.31     45.84 o 
   7   3   7      153.59      215.41     33.08 o 
   8   3   7      315.65      378.08     51.56 o 
   9   3   7       76.01       85.83     22.68 o 
  10   3   7      139.06      148.83     48.58 o 
  -6   4   7       59.86       65.05     36.22 o 
  -5   4   7       21.13       27.34     18.89 o 
  -4   4   7      484.57      458.78     48.79 o 
  -3   4   7     3088.27     2915.65    102.16 o 
  -2   4   7       22.28        6.18     31.82 o 
  -1   4   7      409.26      385.92     35.08 o 
   0   4   7       78.90       84.94     16.41 o 
   1   4   7      305.04      302.27     28.94 o 
   2   4   7      316.79      329.23     23.89 o 
   3   4   7     2961.07     2895.67     70.56 o 
   4   4   7     2423.02     2588.94     94.72 o 
   5   4   7      656.68      631.96     28.59 o 
   6   4   7      964.09     1103.48     61.86 o 
   7   4   7      358.79      373.02     49.50 o 
   8   4   7      421.20      404.40     38.60 o 
   9   4   7      108.12      127.52     25.09 o 
  10   4   7      333.40      325.75     87.03 o 
  -6   5   7      161.30      262.92     51.28 o 
  -5   5   7        7.90        0.00     16.57 o 
  -4   5   7      505.49      447.60     36.36 o 
  -3   5   7      779.27      801.62     61.05 o 
  -2   5   7      345.40      400.56     38.06 o 
  -1   5   7      618.06      725.56     39.51 o 
   0   5   7      227.48      254.03     54.21 o 
   1   5   7       58.27       77.79     15.37 o 
   2   5   7      381.30      382.65     50.26 o 
   3   5   7      708.20      695.04     26.98 o 
   4   5   7      103.45      127.54     17.62 o 
   5   5   7     1403.84     1402.65     56.99 o 
   6   5   7      102.47      154.15     32.85 o 
   7   5   7      385.32      443.71     30.67 o 
   8   5   7       16.28       41.20     22.21 o 
   9   5   7        5.53        0.00     17.96 o 
  10   5   7       87.46        2.00     28.94 o 
  -5   6   7        0.28        0.00     24.84 o 
  -4   6   7     1516.42     1431.88     71.75 o 
  -3   6   7      385.61      380.98     34.45 o 
  -2   6   7     1907.74     1820.91     74.27 o 
  -1   6   7      403.67      416.40     29.59 o 
   0   6   7     3008.87     3032.67     98.51 o 
   1   6   7       63.21       57.51     11.89 o 
   2   6   7      122.14      116.45     25.83 o 
   3   6   7       21.31       42.00     15.25 o 
   4   6   7      692.86      683.68     29.07 o 
   5   6   7     1105.47     1195.95     47.56 o 
   6   6   7      395.58      407.31     33.53 o 
   7   6   7      619.98      609.30     37.55 o 
   8   6   7       17.04       19.70     15.70 o 
   9   6   7       88.01      108.04     24.24 o 
  10   6   7        7.18       54.27     45.41 o 
  -5   7   7       10.50        2.53     35.77 o 
  -4   7   7      305.13      339.48     50.05 o 
  -3   7   7      790.95      808.55     67.44 o 
  -2   7   7      479.49      498.17     37.66 o 
  -1   7   7     1261.30     1137.21     47.20 o 
   0   7   7     2686.90     2439.54    155.18 o 
   1   7   7      119.12      101.50     24.83 o 
   2   7   7       52.57       79.24     11.88 o 
   3   7   7        0.93        3.63     15.87 o 
   4   7   7      632.95      476.53     80.32 o 
   5   7   7      937.18      863.82     39.62 o 
   6   7   7      923.26      963.08     46.97 o 
   7   7   7      953.02      879.51     46.63 o 
   8   7   7      148.19      150.61     24.13 o 
   9   7   7       75.17       80.05     44.29 o 
  10   7   7        7.12       23.05     32.29 o 
  -5   8   7        1.05       20.28     37.02 o 
  -4   8   7       47.15       81.09     37.99 o 
  -3   8   7      451.21      552.97    162.34 o 
  -2   8   7        5.19      242.89    133.38 o 
  -1   8   7     2290.64     2436.74    127.67 o 
   0   8   7      127.47      216.97     39.74 o 
   1   8   7     1715.21     1674.88     87.85 o 
   2   8   7       84.55       82.02     14.03 o 
   3   8   7       69.94       83.40     14.45 o 
   4   8   7     1201.14     1359.78     51.89 o 
   5   8   7      145.56      174.99     23.41 o 
   6   8   7      884.89      892.12     46.27 o 
   7   8   7     1472.00     1400.65     65.83 o 
   8   8   7      889.52      843.60     49.73 o 
   9   8   7        1.59        0.00     25.84 o 
  10   8   7      191.10      165.82     42.00 o 
  -4   9   7       62.47       87.10     73.73 o 
  -3   9   7       30.29       99.99     41.67 o 
  -2   9   7       77.95       80.73     37.21 o 
  -1   9   7       60.99       49.29     61.59 o 
   0   9   7      338.84      310.64     44.41 o 
   1   9   7     1319.32     1380.67     89.36 o 
   2   9   7       29.01       28.83     23.35 o 
   3   9   7      328.15      328.71     47.64 o 
   4   9   7      117.83      126.72     25.09 o 
   5   9   7       28.21        0.00     12.38 o 
   6   9   7       88.19      111.53     21.96 o 
   7   9   7     2008.45     2020.52    103.47 o 
   8   9   7      580.14      582.91     44.89 o 
   9   9   7       58.00       68.84     77.25 o 
  -3  10   7        1.44        0.00     28.08 o 
  -2  10   7      173.91      216.91     47.89 o 
  -1  10   7        0.22        0.00     42.95 o 
   0  10   7      697.24      740.53     65.09 o 
   1  10   7      226.22      213.50     85.57 o 
   2  10   7      189.06      294.48     39.20 o 
   3  10   7      125.59      175.91     32.64 o 
   4  10   7      313.88      265.61     35.34 o 
   5  10   7        9.58        3.27     24.01 o 
   6  10   7       15.36        3.64     13.26 o 
   7  10   7     1330.20     1328.10     66.72 o 
   8  10   7      138.34      174.44     29.18 o 
   9  10   7      136.11      113.21     39.89 o 
  -3  11   7      158.36      232.30    116.01 o 
  -2  11   7      117.19      197.15     50.62 o 
  -1  11   7       14.78       54.95     35.89 o 
   0  11   7      652.83      672.54     66.41 o 
   1  11   7      227.68      248.27     41.92 o 
   2  11   7       36.02       85.22     32.41 o 
   3  11   7        2.38       31.63     22.78 o 
   4  11   7      389.24      341.56    130.22 o 
   5  11   7      298.85      315.93     31.14 o 
   6  11   7        3.33       20.16     20.60 o 
   7  11   7      546.42      513.16     42.76 o 
   8  11   7       42.29       65.28     22.95 o 
   9  11   7       65.19       72.33     38.01 o 
  -2  12   7       59.79       56.12     44.07 o 
  -1  12   7      193.70      191.73    157.72 o 
   0  12   7      234.95      236.02     49.09 o 
   1  12   7      481.67      425.57     59.47 o 
   2  12   7       84.37      108.73     65.98 o 
   3  12   7      832.16      808.81     72.41 o 
   4  12   7      763.33      783.64     74.89 o 
   5  12   7       18.39       21.29     23.72 o 
   6  12   7      292.08      251.29     29.18 o 
   7  12   7       45.16       40.80     29.13 o 
   8  12   7      110.83       94.04     26.33 o 
  -1  13   7      138.68      124.58     53.76 o 
   0  13   7      619.64      595.61     79.00 o 
   1  13   7      492.37      531.59     71.25 o 
   2  13   7        3.64       71.58     45.76 o 
   3  13   7      749.11      857.92     77.41 o 
   4  13   7      209.67      208.26     45.66 o 
   5  13   7       15.45       10.32     26.67 o 
   6  13   7        8.06        0.00     21.09 o 
   7  13   7      202.02      210.80     39.88 o 
   8  13   7        5.01        0.00     45.49 o 
   0  14   7      665.35      562.06     82.18 o 
   1  14   7      145.59      224.95     56.97 o 
   2  14   7       84.04      100.17     43.69 o 
   3  14   7      519.82      651.90     77.10 o 
   4  14   7      227.17      270.90     52.64 o 
   5  14   7       30.97       19.92     28.85 o 
   6  14   7      111.91       94.77     35.04 o 
   7  14   7      277.56      267.62     83.14 o 
   2  15   7      145.98      245.55     58.41 o 
   3  15   7       83.43      160.50     47.32 o 
   4  15   7      177.11      279.89     56.51 o 
   5  15   7        9.90        0.58     26.34 o 
  -2 -14   8      391.85      348.60     53.59 o 
  -1 -14   8       39.57        0.00     24.29 o 
   0 -14   8      619.80      553.91     50.61 o 
   1 -14   8      106.36      145.79     92.09 o 
  -4 -13   8       15.63       46.02     40.83 o 
  -3 -13   8      376.54      327.64     40.76 o 
  -2 -13   8      225.22      255.51     39.94 o 
  -1 -13   8       41.19       36.29     23.79 o 
   0 -13   8      960.59      925.59     93.28 o 
   1 -13   8       37.92       42.79     23.21 o 
   2 -13   8        5.64        0.00     30.46 o 
   3 -13   8      176.75      152.58     80.24 o 
  -5 -12   8       34.22      113.08    118.91 o 
  -4 -12   8        5.18        0.00     27.20 o 
  -3 -12   8      477.64      408.33     42.67 o 
  -2 -12   8       17.95        0.00     22.49 o 
  -1 -12   8       55.18        8.44     74.89 o 
   0 -12   8      253.05      247.24     32.10 o 
   1 -12   8       23.24       42.66     21.28 o 
   2 -12   8      209.15      275.77     72.78 o 
   3 -12   8      518.11      438.62     73.17 o 
   4 -12   8       24.40       29.80     34.53 o 
  -5 -11   8       24.30       48.89     39.66 o 
  -4 -11   8       98.83      140.10     44.85 o 
  -3 -11   8      567.04      605.95     65.84 o 
  -2 -11   8       31.51       34.86     30.11 o 
  -1 -11   8      172.90      224.87     31.38 o 
   0 -11   8      446.57      441.29     48.62 o 
   1 -11   8        4.00       12.85     26.94 o 
   2 -11   8       42.20       42.54     26.22 o 
   3 -11   8      450.78      441.75     57.11 o 
   4 -11   8        0.45        0.00     26.36 o 
   5 -11   8       82.04     1289.08    712.48 o 
  -6 -10   8      283.22      285.25    136.29 o 
  -5 -10   8       14.68        0.00     35.10 o 
  -4 -10   8      686.66      657.20     70.07 o 
  -3 -10   8      595.14      587.27     57.64 o 
  -2 -10   8      171.99      166.36     27.17 o 
  -1 -10   8      141.71      170.47     42.85 o 
   0 -10   8     2460.43     2372.23    131.39 o 
   1 -10   8      123.25      183.83     42.83 o 
   2 -10   8      168.69      247.47     55.60 o 
   3 -10   8       33.84       42.40     42.28 o 
   4 -10   8      223.61      195.15     46.18 o 
   5 -10   8       10.78      122.72     74.39 o 
   6 -10   8        0.11        0.00     33.98 o 
  -6  -9   8       63.17       74.79     45.20 o 
  -5  -9   8        1.27      105.36     73.35 o 
  -4  -9   8      411.44      522.53     60.82 o 
  -3  -9   8      944.48      890.31     57.96 o 
  -2  -9   8       20.41        6.20     21.55 o 
  -1  -9   8     1708.18     1697.73     76.63 o 
   0  -9   8     2030.80     1930.35     93.81 o 
   1  -9   8       10.14       14.12     26.90 o 
   2  -9   8     1331.93     1319.58     73.58 o 
   3  -9   8        0.84       27.02     27.11 o 
   4  -9   8      134.66      240.38     64.27 o 
   5  -9   8       63.10      100.56     41.00 o 
   6  -9   8       65.96       80.26     35.50 o 
  -6  -8   8       10.84       26.24     33.78 o 
  -5  -8   8       42.56      108.78     40.94 o 
  -4  -8   8       60.82      127.33     63.63 o 
  -3  -8   8      209.46      169.76     23.97 o 
  -2  -8   8      172.45      185.71     25.68 o 
  -1  -8   8     3118.43     3047.76    107.70 o 
   0  -8   8      384.37      409.72     31.43 o 
   1  -8   8     1487.59     1520.96    100.14 o 
   2  -8   8      785.42      743.59     41.52 o 
   3  -8   8      331.55      363.40     75.26 o 
   4  -8   8      400.72      394.31     64.98 o 
   5  -8   8       14.39       22.43     29.31 o 
   6  -8   8      101.21      107.08     40.50 o 
   7  -8   8      188.44      103.24     46.30 o 
  -7  -7   8      242.82      227.89    130.84 o 
  -6  -7   8       33.57        0.83     29.48 o 
  -5  -7   8      164.08      171.92     43.98 o 
  -4  -7   8     1146.35     1218.62     89.94 o 
  -3  -7   8       41.21       38.72     32.19 o 
  -2  -7   8      258.72      239.56     26.75 o 
  -1  -7   8     1378.99     1318.14     59.30 o 
   0  -7   8      246.55      293.19     24.96 o 
   1  -7   8     1912.74     1782.09     83.45 o 
   2  -7   8      393.05      352.51     25.60 o 
   3  -7   8      921.37      765.84     41.94 o 
   4  -7   8      497.77      547.21    124.07 o 
   5  -7   8      183.52      217.42     56.95 o 
   6  -7   8        1.77        9.27     29.88 o 
   7  -7   8      485.61      561.41     68.66 o 
  -7  -6   8      548.40      642.15     76.85 o 
  -6  -6   8       55.39      113.24     51.05 o 
  -5  -6   8       37.12       34.83     59.46 o 
  -4  -6   8      247.06      213.89     62.23 o 
  -3  -6   8      541.41      501.51     41.21 o 
  -2  -6   8       98.54      101.95     52.14 o 
  -1  -6   8       68.89       71.51     15.45 o 
   0  -6   8      206.15      220.54     21.69 o 
   1  -6   8      343.85      429.52     24.48 o 
   2  -6   8       46.64       52.25     15.25 o 
   3  -6   8      382.44      412.71     26.98 o 
   4  -6   8      672.87      715.04     99.63 o 
   5  -6   8        1.17       23.47     28.09 o 
   6  -6   8       98.43      139.83     35.57 o 
   7  -6   8      820.75      742.91     82.87 o 
   8  -6   8        7.42        1.91     32.17 o 
  -7  -5   8      636.94      516.04     67.90 o 
  -6  -5   8       38.53       12.94     29.47 o 
  -5  -5   8     1124.63     1095.66     83.37 o 
  -4  -5   8       93.84      174.67     76.18 o 
  -3  -5   8      336.94      352.98     30.73 o 
  -2  -5   8        3.60        4.44     14.21 o 
  -1  -5   8        3.84        0.00     19.45 o 
   0  -5   8     1254.82     1192.93     65.26 o 
   1  -5   8      481.92      432.20     23.58 o 
   2  -5   8      781.31      682.32     44.44 o 
   3  -5   8       16.89       85.52     28.85 o 
   4  -5   8     2013.08     1959.87    104.20 o 
   5  -5   8      386.70      452.67     52.15 o 
   6  -5   8       27.98        7.34     27.11 o 
   7  -5   8      313.68      297.61     53.03 o 
   8  -5   8        1.98        3.90     25.38 o 
  -7  -4   8      249.11      308.85     64.88 o 
  -6  -4   8      260.39      359.25     57.59 o 
  -5  -4   8      798.26      947.34     79.77 o 
  -4  -4   8      444.65      465.93     53.73 o 
  -3  -4   8      548.80      480.52     30.52 o 
  -2  -4   8      543.90      529.28     39.61 o 
  -1  -4   8      252.12      233.37     19.70 o 
   0  -4   8     1746.67     1689.37     53.33 o 
   1  -4   8     2649.70     2528.72     64.50 o 
   2  -4   8      141.62      137.14     40.28 o 
   3  -4   8     1096.35     1127.11     73.58 o 
   4  -4   8     1360.98     1392.25    103.46 o 
   5  -4   8      333.93      340.36     74.06 o 
   6  -4   8      174.88      243.84     74.42 o 
   7  -4   8       40.69       54.32     34.60 o 
   8  -4   8       19.21       29.58     41.39 o 
   9  -4   8        6.50        0.00     50.80 o 
  -7  -3   8       39.24       11.08     33.79 o 
  -6  -3   8      405.41      468.45    140.69 o 
  -5  -3   8      255.45      250.02     48.50 o 
  -4  -3   8      509.91      520.10     53.85 o 
  -3  -3   8     1220.29     1113.72     80.47 o 
  -2  -3   8      132.82       96.81     42.58 o 
  -1  -3   8      231.48      278.24     51.14 o 
   0  -3   8     2812.97     2835.23     84.89 o 
   1  -3   8     5218.13     5162.50    109.41 o 
   2  -3   8       37.44       59.00     55.43 o 
   3  -3   8     6807.73     7329.57    266.08 o 
   4  -3   8      678.23      605.05     52.79 o 
   5  -3   8      208.72      209.22     78.43 o 
   6  -3   8      112.71      108.06     32.85 o 
   7  -3   8      245.94      250.15     42.59 o 
   8  -3   8        0.75       28.78     32.09 o 
   9  -3   8       48.82       74.25     62.84 o 
  -7  -2   8       22.46       49.53     47.24 o 
  -6  -2   8       91.87       89.47     48.30 o 
  -5  -2   8        1.42       13.35     27.39 o 
  -4  -2   8      335.43      289.97     44.63 o 
  -3  -2   8      281.54      273.82     25.77 o 
  -2  -2   8       39.34       16.30     16.13 o 
  -1  -2   8      551.82      609.42     35.89 o 
   0  -2   8     3237.66     3421.50     89.06 o 
   1  -2   8      328.54      295.64     36.44 o 
   2  -2   8      624.08      637.16     44.21 o 
   3  -2   8     4994.61     5024.99    229.22 o 
   4  -2   8     2028.85     2078.22    100.98 o 
   5  -2   8      570.26      480.68     47.33 o 
   6  -2   8      267.18      309.74     77.87 o 
   7  -2   8      526.16      506.09     54.56 o 
   8  -2   8       27.75       72.90     99.15 o 
   9  -2   8      208.67      208.56     44.81 o 
  -7  -1   8      108.68      154.26     50.99 o 
  -6  -1   8      194.44      138.50     44.38 o 
  -5  -1   8      101.48      136.29     53.22 o 
  -4  -1   8      387.37      279.90     54.51 o 
  -3  -1   8     1547.37     1455.14     71.13 o 
  -2  -1   8      159.41      180.71     46.20 o 
  -1  -1   8      948.36      947.93     39.15 o 
   0  -1   8      822.22      926.89     35.01 o 
   1  -1   8      335.78      327.56     24.21 o 
   2  -1   8     1207.98     1320.67     66.06 o 
   3  -1   8     2086.64     2194.33    144.44 o 
   4  -1   8     4030.86     4151.47    162.12 o 
   5  -1   8       11.82        0.00     20.33 o 
   6  -1   8     1286.97     1036.67    146.20 o 
   7  -1   8       90.01       66.04     22.06 o 
   8  -1   8       35.89       94.77     65.98 o 
   9  -1   8       89.95      143.73     44.16 o 
  -7   0   8      174.24      155.02     51.45 o 
  -6   0   8      150.00      237.55     52.99 o 
  -5   0   8      209.27      214.83     47.10 o 
  -4   0   8      397.51      419.93     33.37 o 
  -3   0   8     2928.56     3038.22    104.95 o 
  -2   0   8      234.34      197.10     21.70 o 
  -1   0   8      304.13      354.53     41.43 o 
   0   0   8     1021.64     1144.47     42.38 o 
   1   0   8       37.11       89.56     38.44 o 
   2   0   8      142.83      123.63      8.61 o 
   3   0   8     1321.33     1312.35     65.41 o 
   4   0   8      273.24      207.38     27.43 o 
   5   0   8      319.94      391.64     83.99 o 
   6   0   8      330.99      303.78     37.43 o 
   7   0   8       99.25       68.96     28.10 o 
   8   0   8       27.53       24.66     17.74 o 
   9   0   8        0.52       12.34     26.11 o 
  10   0   8      172.69      266.49     72.50 o 
  -6   1   8      274.80      256.21     54.22 o 
  -5   1   8       15.21        0.00     30.99 o 
  -4   1   8     1160.69     1218.27    106.89 o 
  -3   1   8     2369.87     2437.09     89.93 o 
  -2   1   8      148.38      139.32     19.44 o 
  -1   1   8      714.51      824.34     37.03 o 
   0   1   8        9.42        0.00     10.64 o 
   1   1   8       26.26       44.99     12.01 o 
   2   1   8      381.81      411.34     19.51 o 
   3   1   8     2427.32     2198.29     86.82 o 
   4   1   8      218.72      166.22     23.22 o 
   5   1   8     1248.63     1126.39     56.15 o 
   6   1   8      386.70      372.32     41.22 o 
   7   1   8      576.26      499.01     57.10 o 
   8   1   8        0.20        3.20     12.51 o 
   9   1   8       19.92        0.00     25.40 o 
  10   1   8       40.80       72.73     56.95 o 
  -6   2   8      194.24      246.39     57.62 o 
  -5   2   8       28.87       60.49     32.17 o 
  -4   2   8     1615.56     1466.65     79.72 o 
  -3   2   8      644.99      622.09     49.30 o 
  -2   2   8     1129.87     1092.59     49.25 o 
  -1   2   8      842.47      912.39     43.02 o 
   0   2   8     3281.82     3745.02    102.62 o 
   1   2   8        4.29        1.72     17.32 o 
   2   2   8      126.99      134.46     19.18 o 
   3   2   8     1248.61     1359.11     40.53 o 
   4   2   8     1303.93     1172.81     33.65 o 
   5   2   8     1366.31     1259.43     47.13 o 
   6   2   8     1070.60      993.57     42.70 o 
   7   2   8      288.78      296.53     26.44 o 
   8   2   8       30.23       31.25     21.89 o 
   9   2   8      101.70       68.66     37.96 o 
  10   2   8        8.41       51.57     50.91 o 
  -6   3   8        6.11       34.87     34.90 o 
  -5   3   8        0.07        5.40     16.74 o 
  -4   3   8      506.50      449.56     42.07 o 
  -3   3   8     1432.95     1454.06    105.86 o 
  -2   3   8      738.16      737.56     82.87 o 
  -1   3   8     1547.85     1600.72     74.20 o 
   0   3   8     1372.34     1531.74     55.16 o 
   1   3   8        4.24       16.55     11.11 o 
   2   3   8     1197.98     1162.04     37.60 o 
   3   3   8      374.64      380.33     25.90 o 
   4   3   8     2237.34     2048.37     55.05 o 
   5   3   8      542.93      529.25     30.86 o 
   6   3   8      655.89      734.45     36.88 o 
   7   3   8     1360.38     1356.04     74.19 o 
   8   3   8      433.44      456.72     35.85 o 
   9   3   8       13.92        0.00     17.79 o 
  10   3   8       10.14        6.23     41.21 o 
  -6   4   8        2.03       12.17     30.43 o 
  -5   4   8        2.00       74.71     80.67 o 
  -4   4   8       87.82       91.62     42.69 o 
  -3   4   8      788.94      802.55     46.91 o 
  -2   4   8        3.93       17.50     28.44 o 
  -1   4   8     1533.62     1455.39     74.38 o 
   0   4   8      480.38      430.61     68.63 o 
   1   4   8      221.35      193.85     29.95 o 
   2   4   8       33.34       25.19     13.91 o 
   3   4   8      164.79      164.13     16.13 o 
   4   4   8     1260.43     1203.35     43.67 o 
   5   4   8      611.67      560.96     61.34 o 
   6   4   8     1257.31     1220.85     52.26 o 
   7   4   8     2220.82     2349.60     83.61 o 
   8   4   8     1361.53     1367.79    111.02 o 
   9   4   8       31.15       53.29     25.94 o 
  10   4   8      174.47      269.88     78.97 o 
  -5   5   8       14.83       30.03     20.66 o 
  -4   5   8      139.31      178.33     27.28 o 
  -3   5   8       18.32        1.72     21.04 o 
  -2   5   8        3.24       32.56     17.00 o 
  -1   5   8      711.96      683.46     50.43 o 
   0   5   8       70.39       56.77     16.95 o 
   1   5   8      570.74      616.22     30.64 o 
   2   5   8        6.06        0.00      9.34 o 
   3   5   8       74.23       93.78     12.51 o 
   4   5   8      304.80      323.48     21.17 o 
   5   5   8      135.11      194.39     61.09 o 
   6   5   8       22.94        5.13     20.86 o 
   7   5   8     2241.11     2301.37    140.85 o 
   8   5   8      809.22      868.80     47.88 o 
   9   5   8      102.29       76.99     22.00 o 
  10   5   8      320.46      290.65     75.29 o 
  -5   6   8        0.11        0.00     24.24 o 
  -4   6   8      464.99      499.31     47.17 o 
  -3   6   8       96.25      119.64     35.92 o 
  -2   6   8     1752.47     1921.71    105.28 o 
  -1   6   8      145.33      164.90     34.20 o 
   0   6   8     2347.80     2163.85     72.37 o 
   1   6   8      202.89      259.89     27.67 o 
   2   6   8      173.78      184.53     24.01 o 
   3   6   8        3.83        0.00      8.97 o 
   4   6   8        8.17        0.00      9.87 o 
   5   6   8        2.08       20.08     11.99 o 
   6   6   8       98.73       75.29     21.55 o 
   7   6   8      981.29     1121.86     56.40 o 
   8   6   8       55.46       80.14     25.52 o 
   9   6   8       58.51       67.35     27.81 o 
  10   6   8      233.05      239.83     46.33 o 
  -5   7   8       24.63       18.09     39.87 o 
  -4   7   8      111.60      110.26     49.39 o 
  -3   7   8      195.57      197.96     40.89 o 
  -2   7   8      298.48      288.67     90.99 o 
  -1   7   8     1128.48     1042.33     48.56 o 
   0   7   8     1442.39     1250.63     87.21 o 
   1   7   8     1067.22      932.25     37.02 o 
   2   7   8      139.96      146.59     16.19 o 
   3   7   8       98.72      119.43     17.14 o 
   4   7   8     1840.52     1488.19     91.08 o 
   5   7   8       97.72      125.04     17.87 o 
   6   7   8        7.78        4.09     14.23 o 
   7   7   8      158.99      213.16     36.66 o 
   8   7   8        0.83        2.14     25.84 o 
   9   7   8        9.56        0.52     15.68 o 
  10   7   8      139.63      121.99     50.41 o 
  -4   8   8        0.32        0.00     27.12 o 
  -3   8   8      291.92      323.28     57.18 o 
  -2   8   8      132.59      223.56     46.86 o 
  -1   8   8      364.80      371.02     50.47 o 
   0   8   8      887.71      854.49     69.64 o 
   1   8   8     2436.84     2262.48    116.30 o 
   2   8   8      169.25      154.68     22.14 o 
   3   8   8     1169.86     1133.29     49.01 o 
   4   8   8     2702.78     2600.77     84.38 o 
   5   8   8        3.19        4.63     12.22 o 
   6   8   8      974.77      924.50     47.60 o 
   7   8   8      591.53      566.90     53.84 o 
   8   8   8      195.30      191.99     27.48 o 
   9   8   8       44.22        7.56     17.82 o 
  10   8   8      289.28      246.60     49.64 o 
  -4   9   8        0.35        0.00     43.93 o 
  -3   9   8       38.06       49.72     37.23 o 
  -2   9   8        1.24        8.70     67.69 o 
  -1   9   8       18.39      135.86     91.22 o 
   0   9   8      857.90      876.20    100.03 o 
   1   9   8      813.69      882.74     70.35 o 
   2   9   8        8.76       10.17     20.98 o 
   3   9   8     1082.85      999.01     56.98 o 
   4   9   8      316.40      309.61     26.73 o 
   5   9   8      227.88      229.36     55.01 o 
   6   9   8      440.69      405.85     37.78 o 
   7   9   8     1265.42     1203.73     60.97 o 
   8   9   8      175.53      180.18     29.83 o 
   9   9   8      217.04      200.22     33.02 o 
  -3  10   8       15.48        0.00     34.66 o 
  -2  10   8       23.78      112.04     92.70 o 
  -1  10   8       47.36       42.78     33.23 o 
   0  10   8     1080.19     1088.74     86.75 o 
   1  10   8      277.10      257.75     41.50 o 
   2  10   8        6.24      128.82     61.59 o 
   3  10   8      147.73      216.09     81.91 o 
   4  10   8        2.16        0.00     12.18 o 
   5  10   8       10.47        0.00     15.51 o 
   6  10   8      114.22       96.06     34.87 o 
   7  10   8      903.42      866.30     64.36 o 
   8  10   8      102.87      109.11     26.83 o 
   9  10   8      267.21      313.38     85.87 o 
  -2  11   8       11.84        0.00     39.93 o 
  -1  11   8        7.93        0.00     30.96 o 
   0  11   8      880.94      892.22     79.76 o 
   1  11   8      103.35       70.41     55.41 o 
   2  11   8       26.94       57.09     37.31 o 
   3  11   8      152.27      708.25    301.91 o 
   4  11   8        8.66        0.00     25.21 o 
   5  11   8      232.12      245.15     25.37 o 
   6  11   8       59.28       81.89     22.27 o 
   7  11   8       46.03       20.85     22.36 o 
   8  11   8       93.36      103.78     28.42 o 
   9  11   8       36.25       73.23     37.15 o 
  -1  12   8       62.77      145.79     95.61 o 
   0  12   8      325.09      327.77     57.92 o 
   1  12   8      257.20      210.54     44.77 o 
   2  12   8      324.01      276.63     47.51 o 
   3  12   8     1014.98     1002.33     91.47 o 
   4  12   8      372.01      363.39     48.44 o 
   5  12   8        0.47       42.37     39.02 o 
   6  12   8       70.98      101.10     32.71 o 
   7  12   8        0.11       13.09     18.34 o 
   8  12   8      119.08       79.99     27.29 o 
   0  13   8      126.87       77.41     41.26 o 
   1  13   8      309.81      307.86     54.94 o 
   2  13   8      243.52      238.72     52.49 o 
   3  13   8      950.34      967.72     88.95 o 
   4  13   8      233.12      178.98     44.65 o 
   5  13   8       26.35        8.64     25.68 o 
   6  13   8        7.73       23.35     28.61 o 
   7  13   8       94.23      174.14     46.68 o 
   1  14   8        2.37        0.00     37.21 o 
   2  14   8      165.18      281.89     56.81 o 
   3  14   8      672.73      843.14    203.82 o 
   4  14   8      310.22      335.83     57.11 o 
   5  14   8      323.01      317.86     52.56 o 
   6  14   8       26.82        5.75     27.40 o 
   3  15   8       44.82       93.49    106.44 o 
   4  15   8      420.85      420.25     65.90 o 
  -3 -13   9      118.76       67.59     38.38 o 
  -2 -13   9       67.47      125.58     30.88 o 
  -1 -13   9      175.28      192.43     35.59 o 
   0 -13   9     1062.99      968.05     68.22 o 
   1 -13   9       15.88       17.34     29.96 o 
   2 -13   9      175.07      232.45     56.36 o 
  -4 -12   9       23.88        0.00     35.87 o 
  -3 -12   9      210.54      160.47     43.56 o 
  -2 -12   9      116.43      119.26     31.24 o 
  -1 -12   9      386.16      348.72     42.16 o 
   0 -12   9      187.50      196.97     31.81 o 
   1 -12   9       20.44       14.27     56.07 o 
   2 -12   9      152.13      185.55     48.43 o 
   3 -12   9       52.85       41.08     34.45 o 
  -4 -11   9      149.66      178.47     55.01 o 
  -3 -11   9       42.98        2.86     26.67 o 
  -2 -11   9       75.96       62.62     29.93 o 
  -1 -11   9      385.37      356.10     36.99 o 
   0 -11   9      122.32      103.36     46.19 o 
   1 -11   9      254.62      279.91     31.06 o 
   2 -11   9       25.93       83.28     36.56 o 
   3 -11   9       30.65       64.87     34.76 o 
   4 -11   9       84.18       81.50     60.76 o 
  -5 -10   9        1.53        0.00     33.62 o 
  -4 -10   9      481.80      485.50     68.56 o 
  -3 -10   9       13.97        0.00     16.84 o 
  -2 -10   9       22.78       57.73     59.75 o 
  -1 -10   9      144.32      134.74     25.98 o 
   0 -10   9      338.85      333.74     51.82 o 
   1 -10   9      330.97      303.34     33.26 o 
   2 -10   9        1.47        0.00     28.44 o 
   3 -10   9       90.02      158.17     41.68 o 
   4 -10   9       67.01       31.35     60.36 o 
   5 -10   9        1.69       32.31     68.77 o 
  -5  -9   9      123.73       33.63     38.48 o 
  -4  -9   9      508.85      561.30     67.02 o 
  -3  -9   9       22.28       41.65     21.14 o 
  -2  -9   9      301.85      301.96     38.45 o 
  -1  -9   9       71.06       78.95     36.47 o 
   0  -9   9     1337.14     1335.41     64.29 o 
   1  -9   9      489.66      483.79     59.35 o 
   2  -9   9      508.83      535.42     38.67 o 
   3  -9   9      228.06      281.90     48.67 o 
   4  -9   9      382.85      500.59     59.41 o 
   5  -9   9        3.20       66.26     34.73 o 
   6  -9   9       10.81        0.00     31.94 o 
  -6  -8   9        8.31       49.12     36.90 o 
  -5  -8   9      184.23      184.07     50.03 o 
  -4  -8   9      174.15      173.55     43.70 o 
  -3  -8   9      409.23      440.75     38.91 o 
  -2  -8   9       40.32       51.55     21.49 o 
  -1  -8   9      225.24      234.32     69.71 o 
   0  -8   9      902.13      876.61     47.07 o 
   1  -8   9      812.03      808.52     42.66 o 
   2  -8   9      971.60      902.31     54.73 o 
   3  -8   9      468.09      551.89    104.61 o 
   4  -8   9      927.31      936.65     79.92 o 
   5  -8   9        0.49        0.00     34.52 o 
   6  -8   9      112.19      106.89     43.98 o 
   7  -8   9       60.00       69.52     41.24 o 
  -6  -7   9       31.32       54.01     39.94 o 
  -5  -7   9       56.32       10.13     55.55 o 
  -4  -7   9      146.49      131.88     35.99 o 
  -3  -7   9      409.87      432.88     49.97 o 
  -2  -7   9       67.11       86.18     27.22 o 
  -1  -7   9      506.64      492.48     46.96 o 
   0  -7   9       84.84       88.64     20.31 o 
   1  -7   9     1578.85     1516.08     93.13 o 
   2  -7   9       74.59       76.29     18.52 o 
   3  -7   9     1560.05     1689.46    197.59 o 
   4  -7   9      903.26      888.96     74.08 o 
   5  -7   9       47.58       17.87     28.08 o 
   6  -7   9      109.29       49.26     34.73 o 
   7  -7   9      399.88      415.00     97.23 o 
  -6  -6   9      216.60      205.73     54.77 o 
  -5  -6   9        5.16       63.66     35.40 o 
  -4  -6   9       88.88       74.71     34.21 o 
  -3  -6   9        0.96        0.00     15.32 o 
  -2  -6   9      127.05      124.19     25.22 o 
  -1  -6   9      295.25      319.60     33.63 o 
   0  -6   9       57.38      110.53     24.33 o 
   1  -6   9      393.49      365.12     25.54 o 
   2  -6   9       49.65       17.05     23.27 o 
   3  -6   9     1706.58     1748.09    110.39 o 
   4  -6   9      523.57      560.25     56.98 o 
   5  -6   9       25.86      355.44    237.94 o 
   6  -6   9       26.40       84.27     43.72 o 
   7  -6   9      563.95      587.05    102.29 o 
   8  -6   9       12.07        0.00     33.28 o 
  -6  -5   9      180.66      148.63     43.42 o 
  -5  -5   9      250.35      283.55     49.67 o 
  -4  -5   9      463.78      375.06     98.11 o 
  -3  -5   9      168.21      195.36     41.88 o 
  -2  -5   9      511.45      529.62     47.04 o 
  -1  -5   9      220.66      246.46     22.63 o 
   0  -5   9     1369.12     1293.41     51.44 o 
   1  -5   9       11.55        0.58      9.04 o 
   2  -5   9      132.65      249.83     98.21 o 
   3  -5   9      573.39      503.98     52.09 o 
   4  -5   9     1119.83     1130.20    114.43 o 
   5  -5   9       52.10       77.95     63.53 o 
   6  -5   9       73.87      105.61     54.43 o 
   7  -5   9      153.09      190.40     44.80 o 
   8  -5   9        1.49       24.24     30.84 o 
  -6  -4   9      245.74      310.09     54.56 o 
  -5  -4   9      839.37      894.68     83.99 o 
  -4  -4   9      279.75      219.24     75.37 o 
  -3  -4   9     1736.36     1486.05    118.27 o 
  -2  -4   9      137.55      139.26     59.76 o 
  -1  -4   9       20.27        4.34     16.99 o 
   0  -4   9     1455.14     1383.11     82.34 o 
   1  -4   9       45.70       71.28     68.37 o 
   2  -4   9       62.80      145.03     48.28 o 
   3  -4   9     1394.21     1427.39     88.81 o 
   4  -4   9      651.73      733.19     64.20 o 
   5  -4   9       14.76      115.57     59.92 o 
   6  -4   9      155.10      242.12     79.33 o 
   7  -4   9        0.45       61.75     33.03 o 
   8  -4   9       26.11       46.31     36.64 o 
  -6  -3   9      296.49      272.31     57.38 o 
  -5  -3   9      163.77      136.88     41.41 o 
  -4  -3   9      549.11      668.46     67.88 o 
  -3  -3   9     2574.13     2398.39    194.88 o 
  -2  -3   9        2.78       48.17     49.11 o 
  -1  -3   9     1369.69     1384.31     80.31 o 
   0  -3   9     1167.05     1160.32     43.18 o 
   1  -3   9      605.48      598.63     90.56 o 
   2  -3   9        0.81        4.15     28.88 o 
   3  -3   9     3558.00     3407.36    205.30 o 
   4  -3   9     1574.22     1542.88     91.03 o 
   5  -3   9      487.72      414.60    122.68 o 
   6  -3   9      514.58      486.35     56.92 o 
   7  -3   9       71.90       45.97     31.42 o 
   8  -3   9        6.12        0.79     26.23 o 
   9  -3   9        0.33       24.90     36.52 o 
  -6  -2   9      140.47       84.15     59.84 o 
  -5  -2   9       39.11       43.11     34.24 o 
  -4  -2   9      870.64      874.73     77.81 o 
  -3  -2   9      918.42      850.27     46.76 o 
  -2  -2   9       94.04      114.28     20.34 o 
  -1  -2   9       81.37      134.22     19.35 o 
   0  -2   9     1471.29     1573.30     53.76 o 
   1  -2   9       70.20       63.11     19.02 o 
   2  -2   9       96.33      139.88     28.80 o 
   3  -2   9     3914.05     4080.11    184.02 o 
   4  -2   9     1483.75     1451.60     84.47 o 
   5  -2   9     1573.64     1498.68     88.59 o 
   6  -2   9      873.30      961.50    112.29 o 
   7  -2   9      738.28      940.24     79.22 o 
   8  -2   9      100.19      104.01     55.38 o 
   9  -2   9       32.83      206.42    137.52 o 
  -6  -1   9       21.59       11.43     31.67 o 
  -5  -1   9        6.30        0.00     53.26 o 
  -4  -1   9      881.19     1292.99    281.88 o 
  -3  -1   9      704.96      673.17     55.50 o 
  -2  -1   9        0.31        9.00     13.45 o 
  -1  -1   9        8.90       37.18     23.38 o 
   0  -1   9     2361.36     2832.20     98.56 o 
   1  -1   9      597.32      655.06     32.56 o 
   2  -1   9      514.51      615.16     59.21 o 
   3  -1   9      476.35      430.61     43.14 o 
   4  -1   9     1153.96     1164.61     71.19 o 
   5  -1   9     1060.11     1036.18     70.96 o 
   6  -1   9     1039.12      967.33     71.20 o 
   7  -1   9      703.84      598.86     64.59 o 
   8  -1   9      379.77      423.40     93.70 o 
   9  -1   9       58.58       60.38     34.86 o 
  -6   0   9       10.55       10.64     33.69 o 
  -5   0   9        5.45        0.00     30.91 o 
  -4   0   9      247.12      580.41    169.69 o 
  -3   0   9     1473.34     1573.53     69.25 o 
  -2   0   9       11.23        6.99     19.79 o 
  -1   0   9      608.76      711.27     71.04 o 
   0   0   9      339.29      404.12     35.58 o 
   1   0   9      446.75      515.40     25.62 o 
   2   0   9       64.78       83.99     18.05 o 
   3   0   9      281.52      352.21     38.34 o 
   4   0   9      112.59      103.88     25.83 o 
   5   0   9      104.50      148.11     29.30 o 
   6   0   9      161.82      209.00     39.17 o 
   7   0   9      700.46      690.53     66.49 o 
   8   0   9      419.75      400.94     53.47 o 
   9   0   9        0.24       18.13     28.11 o 
  -6   1   9       29.40       45.15     38.30 o 
  -5   1   9        6.04       16.97     79.77 o 
  -4   1   9      945.33      790.77     49.63 o 
  -3   1   9     1257.76     1223.40     59.32 o 
  -2   1   9      178.88      178.08     22.69 o 
  -1   1   9     3102.74     3440.40    110.79 o 
   0   1   9       66.33      118.14     18.18 o 
   1   1   9     1006.05     1101.85     49.07 o 
   2   1   9      739.09      790.46     29.09 o 
   3   1   9      221.01      228.93     12.82 o 
   4   1   9      154.94      171.08     30.11 o 
   5   1   9      592.17      561.94     49.07 o 
   6   1   9      427.69      298.06     41.85 o 
   7   1   9      484.43      516.40     55.10 o 
   8   1   9      301.11      295.08     59.36 o 
   9   1   9       32.98       12.93     27.78 o 
  10   1   9      141.65      130.81     48.35 o 
  -6   2   9       16.49       81.24     90.01 o 
  -5   2   9      115.32      228.78     70.11 o 
  -4   2   9      922.44      978.83     70.59 o 
  -3   2   9      156.91      180.81     25.94 o 
  -2   2   9     1993.89     1955.04     77.95 o 
  -1   2   9     1857.51     1953.19     76.40 o 
   0   2   9     1902.54     2237.82     74.49 o 
   1   2   9     1385.50     1440.20     52.18 o 
   2   2   9      337.93      363.97     40.55 o 
   3   2   9      314.55      318.42     19.28 o 
   4   2   9      405.61      373.86     17.94 o 
   5   2   9      367.19      378.75     28.21 o 
   6   2   9       27.56       31.72     17.46 o 
   7   2   9     1081.01      888.21     51.57 o 
   8   2   9       31.52       66.91     31.44 o 
   9   2   9        1.25        0.00     26.75 o 
  10   2   9      101.82       35.91     33.13 o 
  -5   3   9        5.03        0.00     29.75 o 
  -4   3   9       93.15      132.29     41.31 o 
  -3   3   9      192.06      156.55     31.09 o 
  -2   3   9     1330.87     1343.56     75.81 o 
  -1   3   9      507.15      550.69     40.01 o 
   0   3   9     2997.37     3345.62    103.92 o 
   1   3   9     1084.06     1100.97     48.26 o 
   2   3   9     1081.09     1013.47     40.92 o 
   3   3   9       37.38       29.89     21.94 o 
   4   3   9     2481.58     2309.53     64.04 o 
   5   3   9       14.50       16.10     32.02 o 
   6   3   9      342.05      318.52     23.72 o 
   7   3   9     1988.95     1895.04     73.40 o 
   8   3   9      107.23      103.86     30.81 o 
   9   3   9      139.10      165.20     75.66 o 
  10   3   9      199.90      171.08    114.81 o 
  -5   4   9       77.01      131.76     68.06 o 
  -4   4   9      133.69      169.96     30.68 o 
  -3   4   9       27.92       58.02     29.26 o 
  -2   4   9       90.08      102.53     23.33 o 
  -1   4   9      259.76      337.62     29.12 o 
   0   4   9      585.13      616.63     38.49 o 
   1   4   9     1067.29     1127.66     46.96 o 
   2   4   9      192.72      220.48     20.25 o 
   3   4   9      147.15      166.64     17.66 o 
   4   4   9     1951.67     1873.83     58.81 o 
   5   4   9       23.52       63.31     40.36 o 
   6   4   9      830.87      818.29     56.28 o 
   7   4   9     1395.26     1474.36     61.41 o 
   8   4   9      466.20      433.03     59.00 o 
   9   4   9       30.65       34.54     31.07 o 
  10   4   9      301.79      280.54     74.19 o 
  -5   5   9       34.49       55.34     64.23 o 
  -4   5   9        1.18       29.72     22.64 o 
  -3   5   9      154.75      169.80     27.77 o 
  -2   5   9       48.16       61.70     26.40 o 
  -1   5   9       72.89      112.14     27.69 o 
   0   5   9      611.79      638.06     35.23 o 
   1   5   9     2129.81     2128.09     94.97 o 
   2   5   9      168.24      145.92     17.57 o 
   3   5   9      935.08      948.71     44.00 o 
   4   5   9      326.62      329.09     23.83 o 
   5   5   9       17.50        5.71     13.31 o 
   6   5   9      382.83      376.65     28.08 o 
   7   5   9     1412.87     1472.82     65.24 o 
   8   5   9      256.38      257.06     68.96 o 
   9   5   9       30.00       38.17     21.28 o 
  10   5   9      309.44      207.11     74.16 o 
  -4   6   9      169.42      119.77     37.50 o 
  -3   6   9       37.46       38.69     21.08 o 
  -2   6   9      287.23      290.11     33.85 o 
  -1   6   9       36.43       53.92     20.95 o 
   0   6   9     2080.11     2010.44     73.85 o 
   1   6   9      352.64      299.91     32.77 o 
   2   6   9      326.11      302.84     23.55 o 
   3   6   9      641.08      688.20     43.37 o 
   4   6   9        1.51        0.00     23.44 o 
   5   6   9        9.45       47.45     25.28 o 
   6   6   9        1.45        0.00     27.21 o 
   7   6   9     1004.10      991.31    119.08 o 
   8   6   9       51.96       68.18     28.88 o 
   9   6   9      210.24      201.24     44.47 o 
  10   6   9       91.76      111.98     55.84 o 
  -4   7   9      135.64      166.46     43.45 o 
  -3   7   9      244.74      200.94     43.54 o 
  -2   7   9       75.52      106.37     34.28 o 
  -1   7   9       17.36        0.68     21.21 o 
   0   7   9     1129.87     1006.71     73.21 o 
   1   7   9      741.14      699.32     37.20 o 
   2   7   9      228.54      272.02     22.98 o 
   3   7   9      896.80      888.41     41.91 o 
   4   7   9      734.77      723.52     35.80 o 
   5   7   9      482.91      521.35     36.25 o 
   6   7   9       83.45       85.03     46.88 o 
   7   7   9      159.99      139.67     23.12 o 
   8   7   9       96.37       80.78     23.09 o 
   9   7   9      233.51      178.38     29.42 o 
  10   7   9       80.30       55.80     50.30 o 
  -3   8   9      446.51      406.22     95.47 o 
  -2   8   9        5.85        0.00     27.67 o 
  -1   8   9       72.79       50.11     29.71 o 
   0   8   9     2279.46     2288.72    129.92 o 
   1   8   9      291.90      223.38     40.53 o 
   2   8   9      874.26      784.56     37.79 o 
   3   8   9     1299.24     1275.02     50.84 o 
   4   8   9      867.56      757.87     67.30 o 
   5   8   9      105.93      160.35     21.40 o 
   6   8   9      166.06      183.78     25.28 o 
   7   8   9        9.28        0.00     36.10 o 
   8   8   9      286.40      282.85     36.19 o 
   9   8   9      100.88       71.92     33.29 o 
  -3   9   9      220.10      224.36     52.82 o 
  -2   9   9       91.98       64.92     95.46 o 
  -1   9   9      128.81      211.65     45.05 o 
   0   9   9      294.70      288.51     48.94 o 
   1   9   9      651.64      630.92     62.41 o 
   2   9   9      372.09      349.24     50.80 o 
   3   9   9     2209.53     2101.26     97.28 o 
   4   9   9      400.60      347.64     27.90 o 
   5   9   9      268.19      262.69     33.53 o 
   6   9   9       37.28        9.22     20.74 o 
   7   9   9      138.77      216.88     38.46 o 
   8   9   9      139.69      158.89     27.92 o 
   9   9   9       82.11      294.44    135.32 o 
  -2  10   9       38.97       64.55     41.28 o 
  -1  10   9        4.75       16.32     44.49 o 
   0  10   9      366.33      244.71     48.45 o 
   1  10   9       98.81      124.56     80.70 o 
   2  10   9       43.14       85.41     31.12 o 
   3  10   9     1036.07      979.36     70.20 o 
   4  10   9      213.76      254.80     38.88 o 
   5  10   9      615.44      575.04     39.56 o 
   6  10   9       51.03       44.20     17.77 o 
   7  10   9      309.88      342.47     56.43 o 
   8  10   9       88.51      115.39     26.55 o 
   9  10   9      154.41      199.39     37.61 o 
  -2  11   9        6.95        0.00     39.82 o 
  -1  11   9       18.65      116.79    107.31 o 
   0  11   9       89.81       95.79     40.01 o 
   1  11   9      116.09      119.24     54.49 o 
   2  11   9       46.44      109.77     37.57 o 
   3  11   9      107.12      166.28     37.80 o 
   4  11   9      348.91      360.97     48.13 o 
   5  11   9      177.04      199.58     35.79 o 
   6  11   9       72.31      123.33     29.09 o 
   7  11   9       25.59       89.93     34.83 o 
   8  11   9      109.78      115.02     34.90 o 
  -1  12   9       86.35      184.13     62.51 o 
   0  12   9      132.52      232.94     54.98 o 
   1  12   9       51.83        0.00     30.16 o 
   2  12   9      201.26      204.62     45.52 o 
   3  12   9       20.87        7.06     27.26 o 
   4  12   9      536.18      628.80    119.05 o 
   5  12   9       12.56       18.60     46.93 o 
   6  12   9        4.44      110.98     45.68 o 
   7  12   9        5.50        0.00     48.45 o 
   8  12   9        6.27       36.12     31.06 o 
   0  13   9        4.18        6.19     34.79 o 
   1  13   9      272.45      303.72     91.30 o 
   2  13   9       60.61      129.87     43.77 o 
   3  13   9      351.43      381.38     57.23 o 
   4  13   9      296.18      376.48     54.32 o 
   5  13   9      128.78       72.20     35.32 o 
   6  13   9        0.28       19.97     36.25 o 
   7  13   9      213.68      200.99     48.86 o 
   2  14   9       80.57       58.00     43.17 o 
   3  14   9      187.81      209.36     76.02 o 
   4  14   9      512.72      565.90     95.32 o 
   5  14   9      392.30      317.23     62.98 o 
   6  14   9       91.39      121.04     69.81 o 
  -1 -13  10      185.09      210.00     51.88 o 
   0 -13  10      438.50      457.87     73.66 o 
   1 -13  10      134.52       67.82     41.48 o 
  -3 -12  10        4.67        0.00     34.26 o 
  -2 -12  10       10.45       28.31     23.66 o 
  -1 -12  10      129.61       65.21     27.71 o 
   0 -12  10       87.21      192.61    116.54 o 
   1 -12  10      245.39      272.55     53.91 o 
   2 -12  10      263.52      184.40     53.24 o 
   3 -12  10      212.70      236.09     52.07 o 
  -4 -11  10       57.08       81.00     48.97 o 
  -3 -11  10        4.52        0.00     34.83 o 
  -2 -11  10       23.44       37.65     22.82 o 
  -1 -11  10       14.26       10.51     19.92 o 
   0 -11  10       58.82       26.03     28.78 o 
   1 -11  10      192.53      181.74     50.19 o 
   2 -11  10        7.43        0.00     30.51 o 
   3 -11  10      155.85      199.15     50.00 o 
   4 -11  10      120.51      135.94     48.99 o 
  -4 -10  10      254.53      255.37     55.20 o 
  -3 -10  10       34.92       49.73     33.13 o 
  -2 -10  10       32.22       29.11     20.44 o 
  -1 -10  10        0.21        9.35     18.00 o 
   0 -10  10      114.55      164.10     43.33 o 
   1 -10  10      117.23      172.47     48.38 o 
   2 -10  10       51.89      214.69     48.43 o 
   3 -10  10       83.97       55.73     39.03 o 
   4 -10  10      104.77      160.39     64.84 o 
   5 -10  10        0.48        0.00     28.50 o 
  -5  -9  10      195.72      252.22     60.43 o 
  -4  -9  10      428.67      465.55     68.99 o 
  -3  -9  10      178.86      264.81    123.91 o 
  -2  -9  10      165.24      221.72     40.41 o 
  -1  -9  10        0.90       19.64     39.83 o 
   0  -9  10      923.39      945.56     55.45 o 
   1  -9  10      444.67      472.65     57.01 o 
   2  -9  10       31.47        0.00     57.55 o 
   3  -9  10      361.64      410.25     64.91 o 
   4  -9  10      471.68      452.83     62.38 o 
   5  -9  10       35.61       82.05     63.65 o 
   6  -9  10       52.21       59.54     37.25 o 
  -5  -8  10      168.97      160.14     51.77 o 
  -4  -8  10      208.10      208.27     47.06 o 
  -3  -8  10      751.81      673.40     48.82 o 
  -2  -8  10      158.31      165.96     40.50 o 
  -1  -8  10       66.25       96.73     24.41 o 
   0  -8  10     1159.32     1068.91     54.41 o 
   1  -8  10      560.29      495.72     50.86 o 
   2  -8  10      213.34      275.18     47.59 o 
   3  -8  10     1034.11     1004.42     90.92 o 
   4  -8  10      895.55      816.19     80.29 o 
   5  -8  10        0.75       40.79     73.21 o 
   6  -8  10      194.02      176.43     82.53 o 
  -5  -7  10       82.90       44.84     36.01 o 
  -4  -7  10      158.10      204.37     44.94 o 
  -3  -7  10      791.79      731.19     48.35 o 
  -2  -7  10       38.23       24.35     19.51 o 
  -1  -7  10       21.39       43.67     52.00 o 
   0  -7  10      421.05      396.27     45.68 o 
   1  -7  10      279.97      347.45     49.08 o 
   2  -7  10       58.86      113.44     93.95 o 
   3  -7  10     1921.85     1825.84    209.92 o 
   4  -7  10      573.33      540.29     61.38 o 
   5  -7  10      196.18      219.41     97.40 o 
   6  -7  10      484.22      385.82     59.95 o 
   7  -7  10      213.89      254.96     57.08 o 
  -5  -6  10        2.29        0.00     32.62 o 
  -4  -6  10      252.96      280.64    110.14 o 
  -3  -6  10      914.71      840.58    101.99 o 
  -2  -6  10      221.97      190.67     26.29 o 
  -1  -6  10        2.79      107.75     63.22 o 
   0  -6  10       54.27       70.52     57.37 o 
   1  -6  10        1.87        0.00     35.83 o 
   2  -6  10       60.23       41.43     34.87 o 
   3  -6  10     1519.03     1557.87    135.92 o 
   4  -6  10      301.51      328.23     62.28 o 
   5  -6  10      404.66      322.89     52.03 o 
   6  -6  10      299.17      387.90     60.59 o 
   7  -6  10      398.15      402.73     67.87 o 
  -6  -5  10       90.87       95.66     45.11 o 
  -5  -5  10        3.83        0.00     28.78 o 
  -4  -5  10      874.35      877.56     74.43 o 
  -3  -5  10      689.74      618.28     50.06 o 
  -2  -5  10      644.74      567.28     41.79 o 
  -1  -5  10        5.92        0.00     14.22 o 
   0  -5  10      938.77      926.30     44.51 o 
   1  -5  10      352.87      309.68     29.52 o 
   2  -5  10       18.45       69.35     45.99 o 
   3  -5  10      301.85      255.09     52.84 o 
   4  -5  10      105.48      103.62    130.46 o 
   5  -5  10       78.31       75.70     31.69 o 
   6  -5  10      214.77      192.98     46.78 o 
   7  -5  10      204.89      233.92     52.56 o 
   8  -5  10       52.91       54.37     38.34 o 
  -6  -4  10       54.37       79.52     46.60 o 
  -5  -4  10        3.84       84.99     41.59 o 
  -4  -4  10      666.86      552.20     65.96 o 
  -3  -4  10     1421.13     1205.08     57.01 o 
  -2  -4  10      155.27      195.75     32.70 o 
  -1  -4  10      711.35      651.01     56.65 o 
   0  -4  10      447.28      441.44     66.54 o 
   1  -4  10      203.90      199.59     43.91 o 
   2  -4  10       31.33        3.44     22.64 o 
   3  -4  10      248.39      250.93     42.81 o 
   4  -4  10      457.08      433.61     51.42 o 
   5  -4  10      125.41      179.25     54.07 o 
   6  -4  10      194.87      204.69     56.93 o 
   7  -4  10       68.66       92.40     37.24 o 
   8  -4  10       44.49      107.12     42.59 o 
  -6  -3  10        1.69        0.00     34.26 o 
  -5  -3  10        0.13        0.00     27.22 o 
  -4  -3  10      223.66      285.50     50.30 o 
  -3  -3  10     1515.85     1449.61     83.00 o 
  -2  -3  10      269.39      231.85     26.93 o 
  -1  -3  10     2797.97     2969.54    162.20 o 
   0  -3  10      178.22      184.73     19.67 o 
   1  -3  10      124.49      122.73     19.19 o 
   2  -3  10        3.08       38.08     27.52 o 
   3  -3  10      567.35      518.35     53.54 o 
   4  -3  10      874.81      877.55    174.63 o 
   5  -3  10      268.39      271.87     44.52 o 
   6  -3  10      273.16      345.33    117.37 o 
   7  -3  10      357.97      354.17    122.47 o 
   8  -3  10      131.72      146.21     43.44 o 
   9  -3  10       10.07       54.21     58.94 o 
  -6  -2  10       26.03        0.00     35.06 o 
  -5  -2  10       24.29        0.00     29.44 o 
  -4  -2  10      528.25      454.25     61.72 o 
  -3  -2  10      383.47      350.90     37.81 o 
  -2  -2  10      575.34      560.36     62.40 o 
  -1  -2  10     1888.02     2050.04    203.66 o 
   0  -2  10     1724.36     1876.74     66.72 o 
   1  -2  10      350.36      356.99     19.69 o 
   2  -2  10        0.67       59.84     27.48 o 
   3  -2  10      658.79      729.35     60.73 o 
   4  -2  10      563.18      493.73     49.74 o 
   5  -2  10      659.71      600.88     70.42 o 
   6  -2  10      263.08      257.25     64.44 o 
   7  -2  10      921.71      938.92     83.23 o 
   8  -2  10      141.17      184.12     42.63 o 
   9  -2  10        6.19       23.45     31.76 o 
  -6  -1  10        4.59        0.00     38.12 o 
  -5  -1  10       47.74        0.00     33.40 o 
  -4  -1  10      129.01       80.30     35.09 o 
  -3  -1  10        2.30        0.00     13.47 o 
  -2  -1  10      390.92      428.39     41.49 o 
  -1  -1  10      705.74      772.49     41.97 o 
   0  -1  10     3445.06     3753.41    113.58 o 
   1  -1  10      348.98      406.61     25.94 o 
   2  -1  10      512.10      553.68     48.35 o 
   3  -1  10       77.72       63.42     27.22 o 
   4  -1  10      683.18      725.62     89.59 o 
   5  -1  10      309.80      338.73     44.20 o 
   6  -1  10      199.02      320.17     59.99 o 
   7  -1  10     1659.48     1812.02    116.16 o 
   8  -1  10      338.12      434.93     61.73 o 
   9  -1  10       88.28      101.93     43.40 o 
  -5   0  10       31.84       30.11     37.10 o 
  -4   0  10        0.31        0.00     32.67 o 
  -3   0  10       15.41        2.33     15.39 o 
  -2   0  10       19.49       10.08     15.14 o 
  -1   0  10      174.78      243.61     51.96 o 
   0   0  10     1202.23     1355.58     55.04 o 
   1   0  10      442.46      472.26     28.03 o 
   2   0  10        9.32       28.81     15.43 o 
   3   0  10        4.79       14.91     22.01 o 
   4   0  10      388.66      321.46     40.08 o 
   5   0  10        7.03       45.37     32.56 o 
   6   0  10      353.15      411.38     50.61 o 
   7   0  10     1106.94     1059.68     84.60 o 
   8   0  10      422.83      397.96     55.28 o 
   9   0  10       66.14       53.85     36.11 o 
  -5   1  10      107.13       32.90     36.55 o 
  -4   1  10      201.81      193.29     32.62 o 
  -3   1  10      173.72      253.99     34.06 o 
  -2   1  10        0.84       25.33     17.78 o 
  -1   1  10      412.57      477.08     36.21 o 
   0   1  10      623.82      646.83     47.33 o 
   1   1  10      958.73      941.05     53.34 o 
   2   1  10        3.85        3.89     20.32 o 
   3   1  10      149.31      126.99     59.63 o 
   4   1  10      347.19      319.18     48.64 o 
   5   1  10        0.79       15.06     22.91 o 
   6   1  10      153.65      233.93     61.01 o 
   7   1  10      329.87      382.02     81.10 o 
   8   1  10      318.53      368.72     74.17 o 
   9   1  10        2.33       29.17     33.04 o 
  -5   2  10       17.96        9.48     31.02 o 
  -4   2  10      461.23      402.40     41.64 o 
  -3   2  10      726.50      653.23     46.58 o 
  -2   2  10      193.55      144.35     24.94 o 
  -1   2  10      479.20      537.45     58.01 o 
   0   2  10      707.89      770.06     42.27 o 
   1   2  10     2026.96     2240.86     78.67 o 
   2   2  10      100.26      151.58     21.55 o 
   3   2  10      261.36      247.65     18.51 o 
   4   2  10      295.94      230.86     35.28 o 
   5   2  10      141.64      226.04     36.76 o 
   6   2  10      124.14      149.79     32.86 o 
   7   2  10      662.47      646.00     60.80 o 
   8   2  10       16.08       59.31     39.94 o 
   9   2  10       62.20       76.43     36.57 o 
  -5   3  10        0.11        0.00     31.11 o 
  -4   3  10      298.66      336.15     40.23 o 
  -3   3  10      253.50      540.85    167.98 o 
  -2   3  10      534.69      567.39     41.05 o 
  -1   3  10      303.88      431.93     36.85 o 
   0   3  10     2287.77     2555.44     91.99 o 
   1   3  10     1732.52     1797.48     68.08 o 
   2   3  10      463.28      476.68     50.78 o 
   3   3  10     1289.50     1245.37     54.91 o 
   4   3  10     1177.68     1089.92     40.11 o 
   5   3  10        1.75       11.83     10.02 o 
   6   3  10      292.82      285.15     40.30 o 
   7   3  10     1051.04     1082.25     79.77 o 
   8   3  10      120.62      161.58     38.06 o 
   9   3  10      308.48      398.23     54.85 o 
  10   3  10      107.58       75.51     37.62 o 
  -5   4  10        0.38       29.31     35.66 o 
  -4   4  10        0.11       30.31     21.65 o 
  -3   4  10       35.85       11.25     40.08 o 
  -2   4  10       39.24       42.32     27.58 o 
  -1   4  10       74.46      126.56     23.15 o 
   0   4  10     1295.87     1501.86     64.20 o 
   1   4  10     1063.01     1064.71     57.26 o 
   2   4  10      735.30      710.08     45.94 o 
   3   4  10     1224.36     1131.43     56.97 o 
   4   4  10     1629.36     1606.99     70.07 o 
   5   4  10       27.05       26.78     12.92 o 
   6   4  10      815.62      735.17     44.26 o 
   7   4  10      596.10      724.46     69.20 o 
   8   4  10      404.51      434.32     52.01 o 
   9   4  10      168.38      208.47     46.84 o 
  10   4  10      405.25      322.67     57.60 o 
  -4   5  10       73.07       51.93     25.78 o 
  -3   5  10      160.98      246.31     37.95 o 
  -2   5  10        3.44       31.63     19.06 o 
  -1   5  10       36.51       56.77     40.99 o 
   0   5  10     1614.97     1706.54     88.91 o 
   1   5  10      468.35      421.68     62.18 o 
   2   5  10        9.21       82.41     40.33 o 
   3   5  10     1523.15     1443.07     54.43 o 
   4   5  10      161.46      147.08     21.55 o 
   5   5  10        4.50        0.00     14.95 o 
   6   5  10      237.89      246.66     25.70 o 
   7   5  10      237.28      248.48     27.40 o 
   8   5  10      220.91      199.31     39.99 o 
   9   5  10      159.09      167.92     39.82 o 
  10   5  10      500.76      519.86    105.79 o 
  -4   6  10       47.66      128.69     37.47 o 
  -3   6  10      116.04      178.41     46.95 o 
  -2   6  10      103.30       94.87     25.26 o 
  -1   6  10        0.75        0.00     19.26 o 
   0   6  10       94.93       95.65     23.89 o 
   1   6  10      242.27      254.88     30.02 o 
   2   6  10       20.30       46.18     24.16 o 
   3   6  10     1361.24     1249.68     80.16 o 
   4   6  10       14.30       19.88     13.46 o 
   5   6  10       11.73        4.06     21.83 o 
   6   6  10        9.75        0.00     13.04 o 
   7   6  10      102.04      151.63     34.57 o 
   8   6  10        0.55       28.85     20.71 o 
   9   6  10       58.93       37.24     51.89 o 
  -3   7  10      230.22      296.26     83.18 o 
  -2   7  10        5.63       18.34     27.97 o 
  -1   7  10        0.17       27.12     28.10 o 
   0   7  10     1128.02      914.13     64.02 o 
   1   7  10       48.68       37.96     16.45 o 
   2   7  10      443.18      405.87     41.84 o 
   3   7  10     1119.28     1239.43     72.10 o 
   4   7  10      738.07      676.44     37.34 o 
   5   7  10        2.77       25.98     26.02 o 
   6   7  10       59.23       50.46     40.16 o 
   7   7  10       13.60        0.00     22.42 o 
   8   7  10       12.33        8.49     30.18 o 
   9   7  10        5.43        1.20     22.51 o 
  -3   8  10      355.71      336.62     67.52 o 
  -2   8  10        5.17       18.41     29.36 o 
  -1   8  10       82.56       56.42     31.77 o 
   0   8  10      877.25      899.00     75.41 o 
   1   8  10        8.99       28.97     34.42 o 
   2   8  10     1553.95     1428.84    122.37 o 
   3   8  10      637.37      511.72     34.13 o 
   4   8  10      902.90     1033.75     69.46 o 
   5   8  10       93.79      105.57     22.81 o 
   6   8  10       68.62       65.84     24.80 o 
   7   8  10      113.12      121.01     26.36 o 
   8   8  10      128.82      129.24     27.94 o 
   9   8  10        9.76        7.82     20.83 o 
  -2   9  10       43.05       53.11     35.73 o 
  -1   9  10      114.49      102.65     39.03 o 
   0   9  10       67.90       35.97     30.57 o 
   1   9  10      390.26      387.19     53.88 o 
   2   9  10      151.93      194.79     58.47 o 
   3   9  10     1067.03      949.98     70.37 o 
   4   9  10      687.96      673.31     49.52 o 
   5   9  10      531.20      553.47     75.19 o 
   6   9  10      124.30      161.01     24.57 o 
   7   9  10      322.06      300.19     51.47 o 
   8   9  10      216.27      214.64     46.99 o 
   9   9  10        5.51        0.00     21.70 o 
  -2  10  10        4.28       72.94     46.04 o 
  -1  10  10       19.85        7.93     36.13 o 
   0  10  10        1.30      122.93    112.71 o 
   1  10  10        2.70       36.22     37.14 o 
   2  10  10       10.91       28.65     54.01 o 
   3  10  10      540.77      502.71     54.70 o 
   4  10  10      471.28      481.60     54.53 o 
   5  10  10      690.94      640.74     47.70 o 
   6  10  10       21.74        0.00     19.31 o 
   7  10  10      532.88      488.98     62.45 o 
   8  10  10      123.72      108.57     31.26 o 
  -1  11  10        0.06        0.00     67.15 o 
   0  11  10        9.69        0.00     36.31 o 
   1  11  10       11.98       33.63     81.99 o 
   2  11  10        1.03        0.00     28.48 o 
   3  11  10        9.35       56.15     41.60 o 
   4  11  10      883.37      820.45     71.02 o 
   5  11  10      216.14      182.65     39.25 o 
   6  11  10       54.14       65.38     32.52 o 
   7  11  10      396.27      397.89     38.71 o 
   8  11  10       20.83        0.00     27.05 o 
   0  12  10       32.79        0.00     37.61 o 
   1  12  10       24.67       24.69     34.94 o 
   2  12  10        1.59        0.00     54.64 o 
   3  12  10        0.11        0.00     26.81 o 
   4  12  10      727.99      722.05     70.37 o 
   5  12  10       28.22        5.53     25.86 o 
   6  12  10       53.12       69.85     53.89 o 
   7  12  10       87.00       75.94     36.38 o 
   2  13  10       38.87        4.54     41.08 o 
   3  13  10      103.84       50.27     58.80 o 
   4  13  10      167.52      147.89     43.12 o 
   5  13  10       57.65       49.23     67.81 o 
   6  13  10       92.86       35.67     34.62 o 
  -1 -12  11        0.13        0.00     32.56 o 
   0 -12  11      391.48      391.61     70.70 o 
   1 -12  11      203.11      200.11    121.39 o 
  -2 -11  11       27.91       50.64     26.09 o 
  -1 -11  11       15.57       16.33     32.25 o 
   0 -11  11       75.69       61.94     40.55 o 
   1 -11  11       56.75       88.95     42.43 o 
   2 -11  11        3.50       36.60     35.95 o 
   3 -11  11      433.32      401.23     67.13 o 
  -3 -10  11      287.44      321.75     56.16 o 
  -2 -10  11       14.89       27.81     27.44 o 
  -1 -10  11       11.63       51.56     22.50 o 
   0 -10  11        6.53        0.00     50.01 o 
   1 -10  11        9.45        4.96     31.65 o 
   2 -10  11      198.64      298.94     59.82 o 
   3 -10  11      724.34      685.13     79.71 o 
   4 -10  11       95.37      110.62     45.23 o 
  -4  -9  11      631.16      696.35     80.26 o 
  -3  -9  11      468.95      423.70     57.38 o 
  -2  -9  11      245.81      233.03     33.41 o 
  -1  -9  11        0.27        0.00     18.45 o 
   0  -9  11      623.26      614.17     68.55 o 
   1  -9  11      110.93       98.32     75.46 o 
   2  -9  11        5.35       23.37     34.24 o 
   3  -9  11      354.85      487.17     70.11 o 
   4  -9  11      148.54       77.76     44.57 o 
   5  -9  11        6.75       15.43     33.17 o 
  -4  -8  11      383.24      341.67     61.65 o 
  -3  -8  11     1284.78     1231.77     95.34 o 
  -2  -8  11      316.11      250.89     32.05 o 
  -1  -8  11      440.82      353.67     33.02 o 
   0  -8  11     1425.34     1273.43    100.46 o 
   1  -8  11        6.73       12.99     31.10 o 
   2  -8  11       76.36       80.31     38.53 o 
   3  -8  11      337.40      373.11     70.25 o 
   4  -8  11      531.60      411.20     66.59 o 
   5  -8  11       37.90        0.00     27.92 o 
   6  -8  11      174.48      230.50     60.60 o 
  -5  -7  11        0.33       16.34     65.90 o 
  -4  -7  11      128.46      112.07     43.26 o 
  -3  -7  11      940.99      936.60    109.98 o 
  -2  -7  11      100.46      116.67     24.24 o 
  -1  -7  11      725.73      685.64     54.73 o 
   0  -7  11      495.34      455.45     51.93 o 
   1  -7  11       59.48       64.17     49.83 o 
   2  -7  11       36.33       76.23     36.97 o 
   3  -7  11      764.36      714.93     77.87 o 
   4  -7  11      451.38      531.36     68.55 o 
   5  -7  11      573.40      692.06     75.35 o 
   6  -7  11      543.54      709.02     87.10 o 
   7  -7  11      117.93       86.62     44.17 o 
  -5  -6  11      121.78      149.84     86.87 o 
  -4  -6  11      177.15      143.71     44.98 o 
  -3  -6  11      173.78      180.89     41.71 o 
  -2  -6  11        2.14       61.26     34.14 o 
  -1  -6  11      551.53      553.76     78.41 o 
   0  -6  11      711.17      582.53     34.31 o 
   1  -6  11       79.53      234.66     53.78 o 
   2  -6  11       30.74      136.14    119.62 o 
   3  -6  11      317.37      343.11     56.91 o 
   4  -6  11      130.81       85.06     40.75 o 
   5  -6  11      950.59      920.16     87.01 o 
   6  -6  11      467.62      513.14     68.12 o 
   7  -6  11      646.56      728.43     88.61 o 
  -5  -5  11       36.23       74.44     42.14 o 
  -4  -5  11      488.90      334.90     57.79 o 
  -3  -5  11       31.55        8.77     29.11 o 
  -2  -5  11       31.71       34.15     17.86 o 
  -1  -5  11       70.96       69.72     20.79 o 
   0  -5  11      835.91      710.80     73.99 o 
   1  -5  11       77.59      113.15     36.13 o 
   2  -5  11        1.30       74.44     36.67 o 
   3  -5  11      140.57      178.85     45.10 o 
   4  -5  11       54.19      103.59     51.85 o 
   5  -5  11      231.07      276.29     49.52 o 
   6  -5  11       66.30       32.58     41.21 o 
   7  -5  11      680.35      734.02    195.03 o 
  -5  -4  11        7.71        3.47     37.39 o 
  -4  -4  11      489.45      442.85     61.69 o 
  -3  -4  11      411.36      348.90     39.01 o 
  -2  -4  11       45.83       71.13     19.41 o 
  -1  -4  11     1100.15     1072.20     71.36 o 
   0  -4  11      116.40      114.91     36.07 o 
   1  -4  11      294.66      294.49     45.17 o 
   2  -4  11      277.46      290.13    111.75 o 
   3  -4  11      157.42      210.05     62.25 o 
   4  -4  11      182.60      267.12     47.46 o 
   5  -4  11       65.64       65.58     33.35 o 
   6  -4  11       27.01       16.58     47.64 o 
   7  -4  11      284.56      408.91    167.71 o 
   8  -4  11      158.37      134.65     52.07 o 
  -5  -3  11       28.14        0.00     29.88 o 
  -4  -3  11      331.26      404.82     60.29 o 
  -3  -3  11      419.98      378.86     39.06 o 
  -2  -3  11      325.81      342.98     54.43 o 
  -1  -3  11      999.00      960.56     50.10 o 
   0  -3  11      468.64      406.78     31.37 o 
   1  -3  11     1780.16     1539.10     65.61 o 
   2  -3  11      571.72      631.48     63.40 o 
   3  -3  11      222.43      189.17     41.52 o 
   4  -3  11      611.14      612.47     65.42 o 
   5  -3  11       60.95       68.24     34.30 o 
   6  -3  11       14.74        0.00     33.92 o 
   7  -3  11      304.33      344.59     60.56 o 
   8  -3  11      150.63      261.93     54.51 o 
  -5  -2  11        1.67       35.10     36.19 o 
  -4  -2  11      246.74      281.04     49.58 o 
  -3  -2  11      172.94      153.29     29.88 o 
  -2  -2  11      593.37      620.22     45.15 o 
  -1  -2  11      593.19      586.48     40.24 o 
   0  -2  11      379.36      363.76     28.98 o 
   1  -2  11     2004.12     1651.22    147.32 o 
   2  -2  11      342.35      346.68     46.63 o 
   3  -2  11     1552.94     1397.53     92.21 o 
   4  -2  11     1053.08      927.51     75.84 o 
   5  -2  11      155.20      119.13     66.73 o 
   6  -2  11        0.91       23.94     39.02 o 
   7  -2  11     1399.45     1590.67    121.71 o 
   8  -2  11       36.77       56.42     38.25 o 
   9  -2  11       20.07        0.00     49.57 o 
  -5  -1  11        2.02       14.16     71.02 o 
  -4  -1  11        0.60       43.95     54.14 o 
  -3  -1  11        0.14        7.28     16.94 o 
  -2  -1  11      468.41      540.29     83.03 o 
  -1  -1  11        1.11       29.87     45.26 o 
   0  -1  11      792.58      846.61     44.01 o 
   1  -1  11      533.86      500.35     28.95 o 
   2  -1  11        7.67        5.81     23.25 o 
   3  -1  11      449.27      397.09     59.15 o 
   4  -1  11     1635.81     1652.20    102.87 o 
   5  -1  11        2.19        0.00     23.82 o 
   6  -1  11      158.34      219.27     41.39 o 
   7  -1  11     1915.96     1819.71    124.16 o 
   8  -1  11       22.97        0.00     27.03 o 
   9  -1  11      352.91      317.86     59.37 o 
  -5   0  11       24.35       49.08     42.47 o 
  -4   0  11        9.43       15.90     28.66 o 
  -3   0  11       47.07       59.37     22.40 o 
  -2   0  11      359.56      331.60     34.61 o 
  -1   0  11       37.61       26.79     19.64 o 
   0   0  11     1205.85     1252.14     58.43 o 
   1   0  11      155.62      129.23     19.10 o 
   2   0  11      617.26      706.07     64.11 o 
   3   0  11      286.98      336.62     57.24 o 
   4   0  11     1081.16     1146.40     79.62 o 
   5   0  11      324.46      373.71     80.27 o 
   6   0  11     1054.63      960.78    148.56 o 
   7   0  11      330.41      366.02     53.36 o 
   8   0  11      287.29      292.66     56.11 o 
   9   0  11      231.00      279.56     59.38 o 
  -5   1  11       53.55      118.30     49.20 o 
  -4   1  11       11.94       13.78     33.05 o 
  -3   1  11      247.96      281.90     99.30 o 
  -2   1  11       39.02       40.99     20.51 o 
  -1   1  11      199.38      265.72     36.21 o 
   0   1  11     2049.01     2158.41     83.17 o 
   1   1  11     1320.27     1330.44     57.80 o 
   2   1  11      149.69      130.83     31.56 o 
   3   1  11     1323.39     1276.16     85.97 o 
   4   1  11      180.52      175.17     34.86 o 
   5   1  11      320.96      302.81     42.27 o 
   6   1  11      228.47      297.54     81.20 o 
   7   1  11        5.55       29.00     31.69 o 
   8   1  11      114.95      170.23     45.11 o 
   9   1  11       48.85       10.60     78.81 o 
  -4   2  11        5.74       27.78     34.08 o 
  -3   2  11      266.42      274.22     51.17 o 
  -2   2  11       48.70       74.34     45.14 o 
  -1   2  11      115.65      164.93     74.62 o 
   0   2  11     3094.13     3367.96    132.79 o 
   1   2  11      776.17      850.37     44.40 o 
   2   2  11        1.08        8.72     13.35 o 
   3   2  11     2576.29     2364.53    168.17 o 
   4   2  11       22.90       10.03     23.02 o 
   5   2  11        0.17       34.49     51.09 o 
   6   2  11        4.39       67.54     29.44 o 
   7   2  11       42.21        0.00     27.01 o 
   8   2  11        3.30        0.00     42.64 o 
   9   2  11      163.22      166.56     42.69 o 
  -4   3  11      220.47      263.68     42.10 o 
  -3   3  11      185.90      167.64     55.16 o 
  -2   3  11      161.03      149.71     28.51 o 
  -1   3  11       77.98      178.12     30.00 o 
   0   3  11     2889.01     3010.05    113.13 o 
   1   3  11      104.79      181.83     24.74 o 
   2   3  11     1976.60     1901.67     72.80 o 
   3   3  11     1815.02     1809.20     67.99 o 
   4   3  11      165.26      165.16     18.66 o 
   5   3  11      336.23      321.69     44.19 o 
   6   3  11       40.35       53.92     76.95 o 
   7   3  11      232.69      228.98     41.60 o 
   8   3  11       74.57       51.85     31.98 o 
   9   3  11       51.86       16.92     30.46 o 
  -4   4  11      207.07      194.73     49.94 o 
  -3   4  11      385.56      379.71     42.53 o 
  -2   4  11      330.89      412.98     40.31 o 
  -1   4  11       11.16       46.66     20.08 o 
   0   4  11     1178.49     1233.53    111.40 o 
   1   4  11       60.83       76.07     29.55 o 
   2   4  11     2100.34     2104.86     77.33 o 
   3   4  11      992.87      998.39     63.74 o 
   4   4  11     1309.44     1311.08     51.84 o 
   5   4  11      236.16      220.97     21.12 o 
   6   4  11      323.12      333.59     43.95 o 
   7   4  11       82.47      149.09     64.75 o 
   8   4  11      178.87      177.51     44.68 o 
   9   4  11       10.98       90.95     50.64 o 
  -4   5  11      383.88      353.40     52.97 o 
  -3   5  11      320.03      280.84     39.71 o 
  -2   5  11      159.95      198.85     33.15 o 
  -1   5  11      252.55      251.46     31.72 o 
   0   5  11        0.82       27.14     27.98 o 
   1   5  11      141.97      153.35     25.35 o 
   2   5  11      547.51      504.08     35.50 o 
   3   5  11      816.84      734.10     46.68 o 
   4   5  11      685.12      666.57     36.25 o 
   5   5  11      416.31      438.93     55.28 o 
   6   5  11      164.47      152.15     29.31 o 
   7   5  11      131.65      172.43     38.62 o 
   8   5  11      421.92      480.24     85.62 o 
   9   5  11        1.18        0.00     33.86 o 
  -3   6  11      110.80      238.28     51.04 o 
  -2   6  11        5.55       22.08     29.73 o 
  -1   6  11        2.68        0.00     16.75 o 
   0   6  11      458.65      453.97     37.53 o 
   1   6  11      133.10      110.41     50.35 o 
   2   6  11       30.51        6.37     24.23 o 
   3   6  11      915.64      898.55     44.82 o 
   4   6  11      574.07      554.49     37.74 o 
   5   6  11      586.18      594.28     78.67 o 
   6   6  11        0.45       14.15     14.97 o 
   7   6  11      248.09      202.26     23.93 o 
   8   6  11       66.29      166.57     43.85 o 
   9   6  11        0.16       11.31     34.77 o 
  -3   7  11      183.05       88.48     40.66 o 
  -2   7  11      323.59      321.45     53.34 o 
  -1   7  11       21.01        0.00     31.29 o 
   0   7  11      190.39      192.66     63.81 o 
   1   7  11       65.60      121.70     38.84 o 
   2   7  11      318.13      293.25     26.11 o 
   3   7  11       89.12       32.30     24.76 o 
   4   7  11      845.04      827.67     53.47 o 
   5   7  11      206.09      189.09     24.34 o 
   6   7  11       37.96       63.84     18.91 o 
   7   7  11      401.72      363.59     66.92 o 
   8   7  11        5.98       63.73     53.03 o 
   9   7  11        4.61       22.97     31.79 o 
  -2   8  11      310.69      338.54     58.71 o 
  -1   8  11      106.43      231.58    105.67 o 
   0   8  11      193.64      203.23     41.30 o 
   1   8  11       88.68      134.61     40.96 o 
   2   8  11      157.09      190.13     48.86 o 
   3   8  11        0.97        7.68     14.49 o 
   4   8  11     1585.43     1557.24     86.82 o 
   5   8  11       28.93       81.59     26.35 o 
   6   8  11      103.84      105.37     38.89 o 
   7   8  11      440.60      413.15     37.17 o 
   8   8  11        4.08       17.46     35.29 o 
   9   8  11       43.52       14.28     30.45 o 
  -1   9  11      279.88      320.95     57.71 o 
   0   9  11      132.69       86.30     40.35 o 
   1   9  11      418.37      323.80     72.19 o 
   2   9  11       52.82       34.71     28.48 o 
   3   9  11      487.48      420.54     52.60 o 
   4   9  11     1048.50      908.32     49.33 o 
   5   9  11      177.57       73.19     51.62 o 
   6   9  11      661.53      620.78     43.74 o 
   7   9  11      528.28      530.32     56.94 o 
   8   9  11      161.98      167.23     31.05 o 
  -1  10  11       28.16        8.38     31.47 o 
   0  10  11       66.16       51.12     38.07 o 
   1  10  11      208.39      241.92     96.46 o 
   2  10  11      168.24      229.69     45.06 o 
   3  10  11      328.58      414.32     52.60 o 
   4  10  11      346.77      386.45     84.83 o 
   5  10  11      296.77      409.46     46.83 o 
   6  10  11      310.10      397.74     52.23 o 
   7  10  11      835.98      771.94     54.00 o 
   8  10  11      134.63      160.96     54.65 o 
   0  11  11      322.36      328.57     64.42 o 
   1  11  11        2.48        1.73     62.71 o 
   2  11  11       44.05      128.57     57.95 o 
   3  11  11       83.11      106.24     49.60 o 
   4  11  11      277.01      218.16     43.29 o 
   5  11  11       17.33        0.00     27.27 o 
   6  11  11      116.36      166.05     43.59 o 
   7  11  11      586.63      547.86     62.18 o 
   1  12  11        2.95       17.93     36.59 o 
   2  12  11        0.05        1.53     26.40 o 
   3  12  11        0.99        0.00     26.22 o 
   4  12  11       98.61      168.46     80.77 o 
   5  12  11       63.62       98.25     37.96 o 
   6  12  11       75.55       92.04     39.93 o 
   3  13  11       42.38      136.78     54.03 o 
   4  13  11       64.07      103.72     82.16 o 
   5  13  11        0.05        0.00     29.48 o 
  -1 -11  12       50.91       28.22     48.37 o 
   0 -11  12       88.67       53.20     38.40 o 
   1 -11  12        6.17       45.53     42.61 o 
   2 -11  12        0.18       33.62     42.06 o 
  -2 -10  12        2.57        0.00     61.11 o 
  -1 -10  12      142.13       65.12     39.82 o 
   0 -10  12       81.33       35.41     38.45 o 
   1 -10  12        0.07       35.90     38.75 o 
   2 -10  12       13.48        0.00     61.57 o 
   3 -10  12      166.29      217.86     69.10 o 
  -3  -9  12      220.65      269.79     94.24 o 
  -2  -9  12       94.09      137.28     28.52 o 
  -1  -9  12      304.84      353.96     54.97 o 
   0  -9  12      264.61      302.58     60.38 o 
   1  -9  12        0.14        0.00     37.94 o 
   2  -9  12       15.60       20.77     36.98 o 
   3  -9  12       40.94       82.35     66.04 o 
   4  -9  12        0.43        5.68     31.82 o 
   5  -9  12       32.03       47.29     42.01 o 
  -3  -8  12      266.10      224.59     53.09 o 
  -2  -8  12      141.40      112.90     29.62 o 
  -1  -8  12      383.72      330.36     42.85 o 
   0  -8  12      575.82      516.20     67.93 o 
   1  -8  12        7.17        0.00     32.94 o 
   2  -8  12      257.80      257.36     55.37 o 
   3  -8  12        7.82        0.00     38.04 o 
   4  -8  12      237.46      245.79     54.39 o 
   5  -8  12        1.11        9.55     34.43 o 
  -4  -7  12      141.64      143.47     52.87 o 
  -3  -7  12      213.29      170.94     42.41 o 
  -2  -7  12       33.44       40.39     20.52 o 
  -1  -7  12      705.77      604.85     43.56 o 
   0  -7  12      169.96      223.18     51.49 o 
   1  -7  12      338.25      453.53     63.76 o 
   2  -7  12      190.23      231.77     47.51 o 
   3  -7  12      112.08      155.79     45.39 o 
   4  -7  12      775.82      759.01     80.13 o 
   5  -7  12        0.26        0.00     31.10 o 
   6  -7  12       65.30      114.18     77.12 o 
  -4  -6  12       45.45       24.08     41.35 o 
  -3  -6  12       59.49       57.52     33.35 o 
  -2  -6  12      187.29      172.51     28.12 o 
  -1  -6  12      641.26      540.60     43.57 o 
   0  -6  12      643.71      672.77     70.14 o 
   1  -6  12     1087.19     1008.14     84.33 o 
   2  -6  12        3.35       22.73     30.46 o 
   3  -6  12      630.35      534.63     71.47 o 
   4  -6  12      468.88      544.23    126.16 o 
   5  -6  12      124.38      212.11     69.36 o 
   6  -6  12       81.37       52.64     50.55 o 
   7  -6  12      324.79      321.95     70.83 o 
  -4  -5  12      110.13      117.95     44.98 o 
  -3  -5  12       11.99       31.04     29.46 o 
  -2  -5  12      147.74      131.85     24.86 o 
  -1  -5  12        2.11       20.03     30.12 o 
   0  -5  12      320.57      335.33     37.38 o 
   1  -5  12       88.43       84.84     62.69 o 
   2  -5  12      177.87      205.38     45.38 o 
   3  -5  12      208.45      267.15     50.05 o 
   4  -5  12      276.25      425.26    119.55 o 
   5  -5  12      205.42      248.41     57.38 o 
   6  -5  12       57.55       67.66     42.90 o 
   7  -5  12      552.81      503.48     77.52 o 
  -4  -4  12       12.69       94.62    117.74 o 
  -3  -4  12       63.86       36.06     31.76 o 
  -2  -4  12      133.50      136.08     25.72 o 
  -1  -4  12        9.66        0.31     14.30 o 
   0  -4  12     1099.75      917.12     86.11 o 
   1  -4  12       94.45      125.65     88.45 o 
   2  -4  12       34.13      100.94    104.85 o 
   3  -4  12        3.61       33.24     68.61 o 
   4  -4  12      416.94      495.77     64.72 o 
   5  -4  12       38.39        0.00     43.89 o 
   6  -4  12      340.98      287.03     58.81 o 
   7  -4  12      287.36      285.16     56.33 o 
   8  -4  12       16.89       17.96     33.97 o 
  -4  -3  12        5.18       39.01     32.88 o 
  -3  -3  12      627.06      645.82     65.01 o 
  -2  -3  12        8.93       62.10     50.88 o 
  -1  -3  12      351.58      320.20     39.78 o 
   0  -3  12     1863.17     1679.12     72.90 o 
   1  -3  12      535.65      703.73    127.07 o 
   2  -3  12       40.74        0.00     28.73 o 
   3  -3  12       11.08       66.34     33.53 o 
   4  -3  12       23.25       36.42     30.91 o 
   5  -3  12      322.33      351.10     56.75 o 
   6  -3  12      190.17      217.35     47.85 o 
   7  -3  12       44.33       91.63     42.88 o 
   8  -3  12       56.16      122.09     61.78 o 
  -4  -2  12       77.08        7.26     31.91 o 
  -3  -2  12      332.22      295.80     68.66 o 
  -2  -2  12        0.25       14.70     17.54 o 
  -1  -2  12      435.15      434.06     36.68 o 
   0  -2  12     1746.15     1647.20     68.05 o 
   1  -2  12     3128.08     3185.36    220.18 o 
   2  -2  12      356.27      296.47     47.75 o 
   3  -2  12     1480.80     1550.66    160.39 o 
   4  -2  12        0.58        0.00     31.23 o 
   5  -2  12        4.81        3.53     25.01 o 
   6  -2  12       66.56       68.72     37.58 o 
   7  -2  12      211.96      320.62     73.41 o 
   8  -2  12      101.02       54.26     41.55 o 
  -4  -1  12       70.60        0.00     31.17 o 
  -3  -1  12        2.48       21.28     31.12 o 
  -2  -1  12       32.09        6.34     16.59 o 
  -1  -1  12       25.73       90.12     47.48 o 
   0  -1  12     1562.19     1646.12     73.68 o 
   1  -1  12     1053.67     1003.06     47.06 o 
   2  -1  12      871.62      877.29     77.16 o 
   3  -1  12     2878.51     2890.86    157.66 o 
   4  -1  12       74.02       82.97     35.48 o 
   5  -1  12      251.59      376.05     95.26 o 
   6  -1  12       25.90      119.04    102.02 o 
   7  -1  12      608.47      755.36     88.41 o 
   8  -1  12      144.69       74.48     40.60 o 
  -4   0  12      139.67      109.77     44.32 o 
  -3   0  12       65.90       58.06     23.62 o 
  -2   0  12       22.34       57.44     23.02 o 
  -1   0  12      309.33      332.12     33.37 o 
   0   0  12      411.04      456.46     33.53 o 
   1   0  12        3.32       35.71     43.19 o 
   2   0  12     1544.16     1532.30     99.35 o 
   3   0  12     1029.49     1074.61     82.48 o 
   4   0  12     1080.14      990.29     74.74 o 
   5   0  12       86.62       84.82     36.19 o 
   6   0  12       81.90      117.62     38.48 o 
   7   0  12      436.28      379.39     60.78 o 
   8   0  12      197.00      332.35    120.58 o 
   9   0  12       86.24       72.64     43.90 o 
  -4   1  12      105.44       73.24     42.41 o 
  -3   1  12      550.95      532.21     49.25 o 
  -2   1  12      205.53      160.21     29.79 o 
  -1   1  12       19.40       36.11     30.31 o 
   0   1  12        8.94       12.63     17.61 o 
   1   1  12       22.86       22.67     16.84 o 
   2   1  12      346.02      327.31     28.42 o 
   3   1  12      271.17      319.38     47.45 o 
   4   1  12     1734.95     1753.86    106.36 o 
   5   1  12      257.80      261.68     43.97 o 
   6   1  12        8.08       22.01     32.79 o 
   7   1  12        3.71       56.72     48.41 o 
   8   1  12       15.26        0.00     29.02 o 
   9   1  12       51.34       79.63     40.87 o 
  -4   2  12      408.17      435.04     64.67 o 
  -3   2  12      688.89      645.42     54.53 o 
  -2   2  12        4.55        0.00     17.38 o 
  -1   2  12      525.33      483.26     43.08 o 
   0   2  12       29.78       22.75     25.82 o 
   1   2  12      261.75      301.28     63.42 o 
   2   2  12       47.22       55.31     18.08 o 
   3   2  12     1530.22     1726.71    116.27 o 
   4   2  12      381.78      484.54     54.65 o 
   5   2  12       31.02       97.19     29.43 o 
   6   2  12        0.15       44.58     30.34 o 
   7   2  12       20.69        0.00     29.91 o 
   8   2  12       29.98        0.00     46.58 o 
   9   2  12        0.46        0.00     31.15 o 
  -3   3  12      102.44      138.60     33.69 o 
  -2   3  12      405.85      424.30     43.89 o 
  -1   3  12       30.52       37.79     21.18 o 
   0   3  12      700.56      638.90     44.03 o 
   1   3  12      160.96      213.32     28.40 o 
   2   3  12       24.40       53.60     19.16 o 
   3   3  12     1839.66     1697.10     68.18 o 
   4   3  12      891.96      886.14     87.18 o 
   5   3  12      833.57      803.18     67.46 o 
   6   3  12       21.65       51.07     31.88 o 
   7   3  12      219.22      298.08     49.98 o 
   8   3  12        1.77        0.00     36.27 o 
   9   3  12       19.87       84.71     39.15 o 
  -3   4  12       65.57      124.00     52.89 o 
  -2   4  12      262.26      242.09     36.01 o 
  -1   4  12       65.62      183.43     32.19 o 
   0   4  12     1561.89     1546.62     87.24 o 
   1   4  12        4.77        0.00     25.05 o 
   2   4  12      372.96      379.55     34.70 o 
   3   4  12      568.75      555.81     38.52 o 
   4   4  12     1636.14     1532.55     64.86 o 
   5   4  12      808.78      820.87     66.91 o 
   6   4  12      424.62      454.18    146.89 o 
   7   4  12      387.34      524.26     74.52 o 
   8   4  12       37.48       40.61     30.53 o 
   9   4  12        0.12       42.30     34.88 o 
  -3   5  12      245.40      287.38     53.63 o 
  -2   5  12       39.17       71.40     27.40 o 
  -1   5  12       75.51       54.50     22.83 o 
   0   5  12       28.64       65.05     44.23 o 
   1   5  12       13.51       27.01     18.20 o 
   2   5  12        3.88        0.00     16.80 o 
   3   5  12       27.68       23.73     20.94 o 
   4   5  12     1198.54     1191.32    135.61 o 
   5   5  12      358.40      334.10     52.20 o 
   6   5  12      678.86      648.01    152.91 o 
   7   5  12      483.76      510.16     60.46 o 
   8   5  12      245.23      225.79     49.91 o 
   9   5  12        0.30       10.14     28.81 o 
  -2   6  12        5.70        0.00     27.79 o 
  -1   6  12      196.68      155.52     80.58 o 
   0   6  12        0.71       24.89     27.14 o 
   1   6  12       96.17       16.25     26.72 o 
   2   6  12      154.99      176.21     25.27 o 
   3   6  12      201.67      190.14     25.44 o 
   4   6  12      355.23      384.52     63.15 o 
   5   6  12      208.08      227.14     25.88 o 
   6   6  12      251.40      191.17     41.75 o 
   7   6  12      470.50      502.42    108.67 o 
   8   6  12      195.85      232.91     49.71 o 
   9   6  12        0.30       27.86     35.85 o 
  -2   7  12      145.66      227.39     52.34 o 
  -1   7  12       38.29       22.54     28.54 o 
   0   7  12      306.73      385.75     62.23 o 
   1   7  12      138.06      134.36     28.00 o 
   2   7  12       32.35        9.95     25.33 o 
   3   7  12        0.63        2.77     21.88 o 
   4   7  12      114.19      178.74     25.41 o 
   5   7  12       41.03      143.28     52.54 o 
   6   7  12        1.24       11.53     19.47 o 
   7   7  12      739.23      804.00    108.42 o 
   8   7  12        0.56        0.00     29.32 o 
   9   7  12        1.68       10.43     40.91 o 
  -1   8  12       14.23       22.82     31.77 o 
   0   8  12      479.75      518.87     68.60 o 
   1   8  12      110.41      198.82     48.62 o 
   2   8  12        0.90       10.13     44.43 o 
   3   8  12      100.19       74.11     45.67 o 
   4   8  12      335.76      234.00     75.68 o 
   5   8  12       12.38        1.30     14.46 o 
   6   8  12      122.86      151.91     25.56 o 
   7   8  12      543.10      415.59     60.34 o 
   8   8  12        2.54       23.11     44.54 o 
  -1   9  12      115.86       90.98     43.20 o 
   0   9  12      296.65      275.85     53.09 o 
   1   9  12      171.37      269.68     54.11 o 
   2   9  12       25.51      100.23     37.88 o 
   3   9  12       95.42       88.01     35.44 o 
   4   9  12      577.75      563.49     56.56 o 
   5   9  12       11.86        0.00     15.07 o 
   6   9  12      563.00      599.09     53.08 o 
   7   9  12      445.96      384.75     38.58 o 
   8   9  12      161.88      125.58     41.59 o 
   0  10  12      171.71      171.27     91.68 o 
   1  10  12      254.73      278.26     58.18 o 
   2  10  12       83.83      123.73     43.46 o 
   3  10  12      275.12      233.58     44.82 o 
   4  10  12      262.82      301.96     64.30 o 
   5  10  12       18.80       25.91     25.88 o 
   6  10  12      385.46      397.45     51.64 o 
   7  10  12      532.75      559.21     48.50 o 
   1  11  12       83.88       68.08     43.35 o 
   2  11  12        2.22       89.29     92.92 o 
   3  11  12      254.49      207.25     43.74 o 
   4  11  12        7.92        0.00     29.64 o 
   5  11  12        0.22       65.96     34.73 o 
   6  11  12       56.06      120.63     41.92 o 
   7  11  12      332.41      282.40     59.99 o 
   3  12  12       16.43       97.85     70.65 o 
   4  12  12        1.60       35.57     35.75 o 
   5  12  12       15.72       44.13     33.53 o 
   0 -10  13        0.22       37.61     50.89 o 
   1 -10  13       54.42       53.41     46.75 o 
   2 -10  13        2.45       52.05     73.52 o 
  -1  -9  13      167.59      104.96     43.19 o 
   0  -9  13       90.00      157.97     78.41 o 
   1  -9  13       99.24      173.54    130.86 o 
   2  -9  13       25.67       54.28     43.27 o 
   3  -9  13        0.58        0.00     43.41 o 
   4  -9  13        3.69       20.69     41.70 o 
  -2  -8  13      368.16      535.06    118.80 o 
  -1  -8  13      127.39       45.09     57.92 o 
   0  -8  13      526.80      578.76    106.46 o 
   1  -8  13      215.99      335.21     65.04 o 
   2  -8  13       57.28        0.00     35.20 o 
   3  -8  13       36.38       36.39     42.03 o 
   4  -8  13       97.61       61.55     44.94 o 
   5  -8  13        0.22       73.09     77.25 o 
  -3  -7  13       85.23        0.00     26.69 o 
  -2  -7  13      134.50      202.02     45.60 o 
  -1  -7  13      210.49      199.46     92.55 o 
   0  -7  13     1060.96     1074.75     98.61 o 
   1  -7  13      700.14      704.70     80.54 o 
   2  -7  13      239.23      294.87     63.39 o 
   3  -7  13      159.01      209.93     55.05 o 
   4  -7  13      414.27      379.14    104.25 o 
   5  -7  13        6.36       43.36     53.57 o 
  -3  -6  13       52.21       25.52     29.31 o 
  -2  -6  13        1.55        3.03     18.45 o 
  -1  -6  13       94.18       57.71     33.43 o 
   0  -6  13      695.37      733.37    146.19 o 
   1  -6  13      618.48      668.09     78.82 o 
   2  -6  13       49.77       93.67    112.52 o 
   3  -6  13      377.50      443.53     72.70 o 
   4  -6  13      187.16      199.08     54.10 o 
   5  -6  13       20.00       35.82     63.69 o 
   6  -6  13       86.80      124.30     66.96 o 
  -3  -5  13       13.94        6.23     25.26 o 
  -2  -5  13       28.46       22.02     20.28 o 
  -1  -5  13        0.12       23.43     19.35 o 
   0  -5  13       68.32      118.17     63.21 o 
   1  -5  13      573.16      511.47     67.57 o 
   2  -5  13       56.67       52.96     37.91 o 
   3  -5  13      867.74      953.59     91.30 o 
   4  -5  13      123.84      242.39     73.46 o 
   5  -5  13       33.85       27.06     37.90 o 
   6  -5  13        5.42       15.95     32.92 o 
   7  -5  13      236.22      290.01     64.85 o 
  -3  -4  13       68.16       30.16     35.79 o 
  -2  -4  13        4.89       72.51     61.95 o 
  -1  -4  13       65.80       27.10     24.79 o 
   0  -4  13     1127.71     1167.96    187.89 o 
   1  -4  13       58.59       11.91     28.16 o 
   2  -4  13      143.46      105.57     41.58 o 
   3  -4  13      941.68      963.61    123.95 o 
   4  -4  13      329.01      383.00     61.56 o 
   5  -4  13       74.62       95.08     81.45 o 
   6  -4  13        0.31       96.84    109.96 o 
   7  -4  13        6.12        0.00     46.93 o 
  -3  -3  13      420.73      443.91     65.76 o 
  -2  -3  13        0.07       17.76     17.97 o 
  -1  -3  13        2.25        0.00     19.82 o 
   0  -3  13      910.14      912.22     92.49 o 
   1  -3  13        5.48        0.00     28.65 o 
   2  -3  13      350.03      315.08     53.92 o 
   3  -3  13      696.18      714.80     91.99 o 
   4  -3  13      588.39      634.10     77.17 o 
   5  -3  13        1.92       10.74     36.87 o 
   6  -3  13       12.99        3.97     46.49 o 
   7  -3  13        0.66       20.32     38.62 o 
  -3  -2  13      533.93      617.77     98.09 o 
  -2  -2  13      114.30       97.61     26.29 o 
  -1  -2  13      157.89      204.57     28.02 o 
   0  -2  13      412.06      339.87     32.15 o 
   1  -2  13      186.48      268.50     47.48 o 
   2  -2  13       23.67       61.49     48.37 o 
   3  -2  13     1332.51     1389.49    104.84 o 
   4  -2  13      423.95      419.82     59.20 o 
   5  -2  13      219.70      344.45     58.34 o 
   6  -2  13      212.38      238.19     53.97 o 
   7  -2  13        8.31        0.00     33.08 o 
   8  -2  13        0.87       15.77     86.39 o 
  -3  -1  13      271.70      322.39     79.35 o 
  -2  -1  13        1.32        0.00     18.58 o 
  -1  -1  13      145.57      207.86     31.00 o 
   0  -1  13      388.99      382.50     36.83 o 
   1  -1  13       91.51      190.64     61.11 o 
   2  -1  13       72.34       91.29     36.00 o 
   3  -1  13     1119.25     1098.87     87.96 o 
   4  -1  13      230.07      217.96     47.20 o 
   5  -1  13      821.42      909.71    105.90 o 
   6  -1  13      340.37      301.60     54.32 o 
   7  -1  13       95.53      143.07     79.41 o 
   8  -1  13       62.83        4.29     30.62 o 
  -3   0  13       75.54      114.00     40.75 o 
  -2   0  13       12.00       22.80     38.58 o 
  -1   0  13        7.15       32.62     20.07 o 
   0   0  13      474.46      549.96     38.50 o 
   1   0  13        7.11       16.65     14.82 o 
   2   0  13      474.72      488.02    117.04 o 
   3   0  13      457.95      470.37     63.56 o 
   4   0  13      685.95      747.78     73.49 o 
   5   0  13      686.55      763.40    116.41 o 
   6   0  13      322.17      318.03     55.82 o 
   7   0  13      237.07      380.96    118.68 o 
   8   0  13      107.56      181.71     52.21 o 
  -3   1  13      213.18      183.96     49.27 o 
  -2   1  13       31.27       66.77     33.38 o 
  -1   1  13       41.41       42.91     32.30 o 
   0   1  13        5.62       23.66     17.92 o 
   1   1  13       19.70        0.00     24.83 o 
   2   1  13      265.41      270.75     45.89 o 
   3   1  13       50.02      227.24    137.23 o 
   4   1  13      358.29      349.73     54.80 o 
   5   1  13      161.07      175.10     58.20 o 
   6   1  13       71.46      100.22     87.18 o 
   7   1  13      295.79      287.41     83.70 o 
   8   1  13      163.73      161.22     49.53 o 
  -3   2  13      417.13      403.68     70.56 o 
  -2   2  13       12.30       87.48     42.89 o 
  -1   2  13      114.48      223.75     44.35 o 
   0   2  13        0.93        0.00     19.64 o 
   1   2  13       26.85        0.00     15.84 o 
   2   2  13       53.88        0.00     48.05 o 
   3   2  13       13.31       57.11     52.62 o 
   4   2  13      311.83      346.95     52.00 o 
   5   2  13      185.91      183.36     43.49 o 
   6   2  13        1.98       36.86     29.94 o 
   7   2  13      760.16      792.70     78.53 o 
   8   2  13      131.38      312.47     56.66 o 
  -3   3  13      232.68      203.74     38.51 o 
  -2   3  13      332.69      334.75     48.12 o 
  -1   3  13      338.42      358.28     41.63 o 
   0   3  13       52.23       21.58     19.94 o 
   1   3  13      222.00      234.73     28.52 o 
   2   3  13        7.54        0.00     16.00 o 
   3   3  13      173.96      178.94     37.53 o 
   4   3  13      733.03      696.74     64.90 o 
   5   3  13       47.41       41.27     68.56 o 
   6   3  13        0.22       24.34     32.19 o 
   7   3  13      659.77      680.22     75.69 o 
   8   3  13        4.72      143.42    141.65 o 
  -2   4  13      616.71      634.55     59.59 o 
  -1   4  13      227.52      178.62     43.52 o 
   0   4  13      371.35      469.63     46.41 o 
   1   4  13      508.31      481.91     49.09 o 
   2   4  13       11.77       25.22     19.08 o 
   3   4  13      240.27      247.62     75.64 o 
   4   4  13     1417.93     1336.87     88.75 o 
   5   4  13       61.11       50.53     27.19 o 
   6   4  13      191.80      230.44     49.51 o 
   7   4  13      769.78      796.20     80.50 o 
   8   4  13        9.99        0.00     29.50 o 
  -2   5  13      246.40      299.08     57.22 o 
  -1   5  13       15.59       37.34     25.32 o 
   0   5  13      144.61      179.88     32.75 o 
   1   5  13       53.04       64.26     49.01 o 
   2   5  13      182.37      209.51     29.28 o 
   3   5  13      309.40      249.17     41.13 o 
   4   5  13     1540.99     1371.78    118.99 o 
   5   5  13       16.70        0.00     47.53 o 
   6   5  13      859.94      900.89     77.04 o 
   7   5  13      609.58      680.27     77.08 o 
   8   5  13      170.13      223.31     54.22 o 
  -1   6  13       79.15       93.47     57.95 o 
   0   6  13      372.31      384.82     51.32 o 
   1   6  13      112.33      142.97     27.74 o 
   2   6  13       93.16      139.69     25.98 o 
   3   6  13      151.18      183.45     26.18 o 
   4   6  13      298.52      291.34     35.00 o 
   5   6  13       10.21       50.09     29.62 o 
   6   6  13      476.79      356.36    132.17 o 
   7   6  13      572.68      554.10     72.40 o 
   8   6  13      194.64      235.00    114.31 o 
  -1   7  13       38.10        0.77     24.27 o 
   0   7  13      593.45      594.16     71.25 o 
   1   7  13       96.47       81.36     36.21 o 
   2   7  13      282.09      255.52     42.46 o 
   3   7  13       75.66       92.77     23.30 o 
   4   7  13       11.06        3.06     25.50 o 
   5   7  13        9.92       24.97     19.59 o 
   6   7  13       52.17        0.00     29.38 o 
   7   7  13      398.08      402.02     56.31 o 
   8   7  13       37.33        0.00     42.66 o 
   0   8  13     1089.97     1066.44     96.24 o 
   1   8  13       82.05      167.51     43.63 o 
   2   8  13        3.17       66.54     50.76 o 
   3   8  13      176.23      178.34     28.67 o 
   4   8  13       15.49        4.00     15.73 o 
   5   8  13        2.17       25.72     25.86 o 
   6   8  13       97.32      114.07     45.31 o 
   7   8  13      113.90       88.26     45.22 o 
   8   8  13      104.40       43.20     34.37 o 
   1   9  13      175.59      197.29     53.55 o 
   2   9  13      242.73      261.99     49.29 o 
   3   9  13      111.68      183.78     43.03 o 
   4   9  13      217.92      262.84     44.05 o 
   5   9  13        0.89       35.34     19.43 o 
   6   9  13      167.67      155.78     36.91 o 
   7   9  13       41.30      114.22     54.38 o 
   2  10  13      139.77      139.86     51.91 o 
   3  10  13      405.28      344.76     56.72 o 
   4  10  13       98.68      118.18     40.76 o 
   5  10  13       74.22       28.80     55.26 o 
   6  10  13       94.36      117.49     37.46 o 
   3  11  13      138.07      156.95     71.96 o 
   4  11  13       20.54       16.22     29.14 o 
   5  11  13       90.39       52.40     35.84 o 
   0  -8  14      417.04      415.73     66.71 o 
   1  -8  14      112.95      243.29     58.75 o 
   2  -8  14       34.47       40.18     48.01 o 
   3  -8  14      173.80       80.20     58.59 o 
  -1  -7  14       38.62        0.00     32.72 o 
   0  -7  14     1036.96      980.41    104.24 o 
   1  -7  14      247.58      339.54     90.61 o 
   2  -7  14      307.53      390.59     72.26 o 
   3  -7  14      538.63      565.03    172.71 o 
   4  -7  14      258.64      299.42     67.24 o 
  -2  -6  14       15.21       26.32     59.69 o 
  -1  -6  14       55.54       28.39     32.47 o 
   0  -6  14      221.91      208.57     48.47 o 
   1  -6  14      190.86      341.96     88.18 o 
   2  -6  14       87.09       29.35     34.79 o 
   3  -6  14      964.12     1010.50    143.71 o 
   4  -6  14      249.44      168.18     52.29 o 
   5  -6  14      122.17       55.16     46.65 o 
  -2  -5  14       76.66        0.00     63.27 o 
  -1  -5  14        0.62       13.91     30.93 o 
   0  -5  14      104.55      142.73     92.51 o 
   1  -5  14       35.34       35.25     37.16 o 
   2  -5  14       27.82        2.79     33.69 o 
   3  -5  14     1079.92     1192.49    106.19 o 
   4  -5  14      190.58      383.60     93.74 o 
   5  -5  14      320.33      354.01     70.05 o 
   6  -5  14      168.73       47.20     92.51 o 
  -2  -4  14       19.97        1.08     50.33 o 
  -1  -4  14        7.95        0.00     27.00 o 
   0  -4  14      192.87      188.12     44.09 o 
   1  -4  14      153.70      150.48     46.84 o 
   2  -4  14      257.63      263.78     53.13 o 
   3  -4  14       87.49      185.32     54.01 o 
   4  -4  14      107.25      304.57     64.39 o 
   5  -4  14       26.26       11.33     54.13 o 
   6  -4  14        0.15       42.97     88.11 o 
  -2  -3  14        3.43       49.87     35.70 o 
  -1  -3  14       92.91       70.83     40.41 o 
   0  -3  14      106.38       82.63     40.52 o 
   1  -3  14        0.77        0.00     37.64 o 
   2  -3  14      100.03       69.97     38.10 o 
   3  -3  14       63.31       71.10     51.78 o 
   4  -3  14      303.01      355.95     66.84 o 
   5  -3  14        0.59        0.00     49.91 o 
   6  -3  14        0.64       25.86     36.77 o 
   7  -3  14       27.69        0.00     38.02 o 
  -2  -2  14       20.51       64.15     25.01 o 
  -1  -2  14      393.55      362.66     71.31 o 
   0  -2  14       70.04        2.27     28.44 o 
   1  -2  14      161.32      230.85     99.75 o 
   2  -2  14       72.50       16.63     29.86 o 
   3  -2  14      508.39      529.67     79.75 o 
   4  -2  14      552.29      592.66     74.31 o 
   5  -2  14      193.32      271.66     55.93 o 
   6  -2  14       21.92        0.00     29.61 o 
   7  -2  14       62.21        0.00     65.15 o 
  -2  -1  14      199.07      314.95     40.92 o 
  -1  -1  14      296.90      268.70     36.10 o 
   0  -1  14      129.27      154.18    103.69 o 
   1  -1  14      277.47      355.72     55.35 o 
   2  -1  14       14.45        0.00     59.74 o 
   3  -1  14      566.78      599.06     69.67 o 
   4  -1  14     1004.64     1015.03     96.35 o 
   5  -1  14      786.02      823.00     88.55 o 
   6  -1  14       54.11       29.85     35.08 o 
   7  -1  14      571.89      486.33     76.97 o 
  -2   0  14      133.99       80.93     30.83 o 
  -1   0  14       14.52       14.79     20.49 o 
   0   0  14      125.32      145.44     26.86 o 
   1   0  14        6.93        9.48     27.44 o 
   2   0  14        5.51       76.35     34.10 o 
   3   0  14       78.64      111.11     43.50 o 
   4   0  14     1337.16     1178.00    100.93 o 
   5   0  14      183.48      242.59     53.67 o 
   6   0  14      233.84      157.26     45.10 o 
   7   0  14      622.20      596.10     81.04 o 
   8   0  14        0.90        0.07     42.08 o 
  -2   1  14       69.43       24.82     26.13 o 
  -1   1  14       19.62        0.00     22.46 o 
   0   1  14      115.95      116.89     46.24 o 
   1   1  14       22.52       27.52     80.18 o 
   2   1  14       61.00       80.60     36.11 o 
   3   1  14       18.80        0.00     30.96 o 
   4   1  14      543.12      528.46     76.93 o 
   5   1  14        0.16        0.00     30.92 o 
   6   1  14      432.98      456.94     62.77 o 
   7   1  14      375.63      424.82     70.70 o 
   8   1  14       78.19       67.71     42.53 o 
  -2   2  14      111.95      108.72     34.73 o 
  -1   2  14      103.75       98.00     30.36 o 
   0   2  14      272.35      242.15     33.44 o 
   1   2  14      203.48      206.61     33.08 o 
   2   2  14      195.94      207.26     44.87 o 
   3   2  14       95.12       54.92     39.25 o 
   4   2  14      152.33      111.98     38.42 o 
   5   2  14        1.78        0.00     63.36 o 
   6   2  14      416.63      473.31    112.62 o 
   7   2  14      348.57      469.07    122.12 o 
   8   2  14       70.36       49.59     38.90 o 
  -2   3  14      180.06      239.82     92.26 o 
  -1   3  14      146.24      170.89     61.03 o 
   0   3  14      632.23      629.14     65.36 o 
   1   3  14      482.53      442.17     52.22 o 
   2   3  14       76.48       97.14     40.42 o 
   3   3  14      301.21      523.86     65.60 o 
   4   3  14        0.26       76.37     48.74 o 
   5   3  14       31.81      154.43     66.61 o 
   6   3  14      132.54      187.70     74.39 o 
   7   3  14      421.60      458.18     68.46 o 
   8   3  14       13.80       34.37     59.82 o 
  -1   4  14       53.32       62.71     28.54 o 
   0   4  14      999.72     1069.97     68.34 o 
   1   4  14      138.68      189.09     38.42 o 
   2   4  14       10.39        6.30     22.14 o 
   3   4  14      250.29      290.70     59.24 o 
   4   4  14       98.69      164.97     43.64 o 
   5   4  14        7.26        2.04     47.12 o 
   6   4  14      165.33      254.85     53.78 o 
   7   4  14      658.65      617.24     75.50 o 
   8   4  14       83.24       73.35     37.92 o 
  -1   5  14       54.21       18.31     28.13 o 
   0   5  14      610.93      664.50     57.34 o 
   1   5  14       44.62       72.99     25.98 o 
   2   5  14      195.73      221.56     40.89 o 
   3   5  14      223.66      225.92     38.30 o 
   4   5  14      293.23      282.19     49.80 o 
   5   5  14        5.76       11.54     26.08 o 
   6   5  14      392.00      359.35     59.13 o 
   7   5  14      300.26      286.08     59.60 o 
   8   5  14      339.98      409.84     68.46 o 
   0   6  14      344.12      352.40     55.85 o 
   1   6  14      193.48      228.33     36.96 o 
   2   6  14      123.65      116.39     33.15 o 
   3   6  14      230.76      233.67     31.69 o 
   4   6  14      157.62      150.74     58.26 o 
   5   6  14        8.23        0.00     26.15 o 
   6   6  14       90.52       41.57     31.71 o 
   7   6  14      178.21      165.78     50.37 o 
   8   6  14      327.11      437.73     69.38 o 
   0   7  14      161.63      175.85    108.54 o 
   1   7  14       48.36      114.01     41.92 o 
   2   7  14       20.27       70.38     47.18 o 
   3   7  14      365.11      293.98     38.53 o 
   4   7  14       53.15        5.22     20.91 o 
   5   7  14       41.94        8.11     23.72 o 
   6   7  14        4.61       28.56     31.82 o 
   7   7  14      196.53      188.89     72.92 o 
   1   8  14       47.01      128.65     46.27 o 
   2   8  14      121.63      114.46     40.34 o 
   3   8  14       55.40       18.55     29.22 o 
   4   8  14       51.19       52.43     24.15 o 
   5   8  14       34.43       40.63     29.21 o 
   6   8  14       11.76        8.50     32.63 o 
   7   8  14      126.04       75.76     45.87 o 
   2   9  14      297.68      251.73     54.24 o 
   3   9  14       65.20       87.34     38.52 o 
   4   9  14      426.77      403.38     54.76 o 
   5   9  14       11.66        4.93     45.06 o 
   6   9  14       12.25       14.93     46.45 o 
   1  -7  15        0.31        0.00     43.61 o 
   2  -7  15      395.82      398.56     72.50 o 
   0  -6  15        4.30       52.78     41.27 o 
   1  -6  15       15.78       97.11     54.30 o 
   2  -6  15       76.57        0.00     63.88 o 
   3  -6  15      213.76      403.15    111.04 o 
   4  -6  15      457.23      526.27     94.23 o 
  -1  -5  15      207.20      265.40     57.23 o 
   0  -5  15        0.26        0.00     32.91 o 
   1  -5  15       97.95      824.45    519.53 o 
   2  -5  15       47.13        0.00     32.65 o 
   3  -5  15      427.70      401.04     76.17 o 
   4  -5  15      375.05      319.91     74.98 o 
   5  -5  15      320.97      414.46     78.18 o 
  -1  -4  15       18.62       29.76     54.99 o 
   0  -4  15       36.17       53.81     41.22 o 
   1  -4  15        0.10       38.62     95.30 o 
   2  -4  15        0.09        0.00     29.36 o 
   3  -4  15       22.30        0.00     62.73 o 
   4  -4  15      205.72      204.92     62.25 o 
   5  -4  15      131.44       27.60     39.93 o 
  -1  -3  15       13.19       74.35     39.58 o 
   0  -3  15      160.53       91.01     44.63 o 
   1  -3  15        0.17       22.53     36.39 o 
   2  -3  15        5.52       20.71     35.88 o 
   3  -3  15        3.00       51.52     43.66 o 
   4  -3  15      226.63      297.87     66.95 o 
   5  -3  15        6.69       33.98     89.43 o 
   6  -3  15       76.10        9.33     34.87 o 
  -1  -2  15      220.45      259.65     53.61 o 
   0  -2  15      182.03      196.08     49.49 o 
   1  -2  15      144.33      224.95     55.67 o 
   2  -2  15        3.20       31.35     34.35 o 
   3  -2  15       13.25       32.60     49.78 o 
   4  -2  15      413.70      464.35    103.48 o 
   5  -2  15        4.63        8.85     45.60 o 
   6  -2  15      147.35      106.78     43.24 o 
  -1  -1  15      288.83      317.75     56.36 o 
   0  -1  15      309.13      332.91    121.51 o 
   1  -1  15      463.08      372.33     66.96 o 
   2  -1  15       29.44       67.37     63.67 o 
   3  -1  15      485.99      615.90     79.63 o 
   4  -1  15      426.50      404.45     66.67 o 
   5  -1  15       31.63       25.12     34.27 o 
   6  -1  15      214.64      192.27     55.64 o 
   7  -1  15      339.67      465.58     79.58 o 
  -1   0  15       25.26       20.43     57.80 o 
   0   0  15      393.97      435.80    117.78 o 
   1   0  15      172.08      266.50     57.36 o 
   2   0  15       17.38       30.19     62.38 o 
   3   0  15      399.51      369.93     63.61 o 
   4   0  15      164.91      186.26     47.79 o 
   5   0  15      102.83      152.70     91.49 o 
   6   0  15      149.06      222.96     53.62 o 
   7   0  15      653.95      693.19     87.14 o 
  -1   1  15        0.99        0.00     55.15 o 
   0   1  15      833.37      919.84    103.17 o 
   1   1  15        0.71       70.38     40.90 o 
   2   1  15        0.62       25.94     48.83 o 
   3   1  15       37.62      220.35     51.83 o 
   4   1  15      144.25      166.86     48.37 o 
   5   1  15        0.40       43.17     37.65 o 
   6   1  15      210.58      335.19     59.18 o 
   7   1  15      554.10      489.58     73.57 o 
  -1   2  15       57.95       67.95     29.67 o 
   0   2  15      530.95      714.39    107.35 o 
   1   2  15       40.90       21.63     33.32 o 
   2   2  15        1.63       35.96     44.79 o 
   3   2  15       26.13        0.00     66.23 o 
   4   2  15       40.77       99.81     85.89 o 
   5   2  15       63.74        0.00     35.59 o 
   6   2  15      208.81      240.56     51.50 o 
   7   2  15       30.95      107.94     49.23 o 
  -1   3  15      249.04      209.96     41.69 o 
   0   3  15      380.38      903.40    394.17 o 
   1   3  15      432.43      341.17     57.79 o 
   2   3  15        6.80        0.00     35.91 o 
   3   3  15      315.15      282.19     60.38 o 
   4   3  15        8.06        0.00     41.21 o 
   5   3  15        5.51        0.00     37.38 o 
   6   3  15        3.78        9.73     35.04 o 
   7   3  15       27.37      118.80     49.84 o 
   0   4  15      500.01      518.53    102.64 o 
   1   4  15      131.17      171.09     59.34 o 
   2   4  15      145.23      182.37     47.87 o 
   3   4  15      354.86      358.17     96.01 o 
   4   4  15       21.77        0.00     34.88 o 
   5   4  15      104.69      240.88     46.17 o 
   6   4  15        8.32        0.00     36.09 o 
   7   4  15      228.29      146.61     59.76 o 
   0   5  15      486.66      469.67     60.65 o 
   1   5  15      116.59      147.87     44.63 o 
   2   5  15      754.32      740.06     79.19 o 
   3   5  15       92.75        7.13     26.65 o 
   4   5  15      444.26      494.17    113.08 o 
   5   5  15       24.94       20.93     35.60 o 
   6   5  15       60.34       30.19     49.89 o 
   7   5  15      258.63      330.91     60.47 o 
   1   6  15      166.99      151.64     45.01 o 
   2   6  15      198.39      222.56     47.52 o 
   3   6  15      140.43      187.43     41.59 o 
   4   6  15      214.45      241.30     46.87 o 
   5   6  15       10.89        0.00     27.01 o 
   6   6  15       27.41        0.00     44.35 o 
   2   7  15        0.47       57.95     60.15 o 
   3   7  15      269.89      288.62     90.09 o 
   4   7  15       23.62       59.61     36.67 o 
   5   7  15       50.69       51.89     33.85 o 
   6   7  15       13.88       64.36     36.57 o 
   3   8  15      222.04      364.35     94.17 o 
   4   8  15      334.99      338.07     93.40 o 
   5   8  15        3.83        4.39     46.83 o 
   1  -4  16       30.25       32.54     42.17 o 
   2  -4  16      121.43       72.10     48.24 o 
   3  -4  16       57.62      121.99    130.21 o 
   4  -4  16       48.98       45.11     48.39 o 
   1  -3  16       10.23        2.10     29.39 o 
   2  -3  16       31.87       29.33     40.86 o 
   3  -3  16        8.52        2.00     34.23 o 
   4  -3  16       45.47       39.32     92.38 o 
   0  -2  16      587.17      567.34     80.10 o 
   1  -2  16      114.29       57.99     42.37 o 
   2  -2  16        0.29        0.00     32.10 o 
   3  -2  16       40.18       89.89     51.07 o 
   4  -2  16      117.16      129.66     56.42 o 
   5  -2  16       94.76      146.55     57.00 o 
   0  -1  16      518.52      553.24     79.27 o 
   1  -1  16      328.55      353.91     67.11 o 
   2  -1  16        5.68       95.40     56.18 o 
   3  -1  16      491.84      495.90     81.84 o 
   4  -1  16       36.05      114.45     54.38 o 
   5  -1  16        0.12       94.48     50.40 o 
   0   0  16      537.93      638.33    164.55 o 
   1   0  16      142.04      208.93     55.39 o 
   2   0  16       45.21        0.00     37.56 o 
   3   0  16      490.44      626.32     95.82 o 
   4   0  16       28.66        0.00     70.52 o 
   5   0  16       63.25       56.24     80.77 o 
   6   0  16       25.87      119.78     53.84 o 
   0   1  16      574.94      689.78    121.28 o 
   1   1  16        2.62       10.39     52.37 o 
   2   1  16      217.93      326.08     63.30 o 
   3   1  16      143.49      154.32     86.18 o 
   4   1  16      113.16      235.93     99.96 o 
   5   1  16       21.59      135.15     93.49 o 
   6   1  16       88.40      129.76     48.53 o 
   1   2  16       49.14       67.02     42.13 o 
   2   2  16       59.36      715.09    437.45 o 
   3   2  16       34.86       39.62     35.16 o 
   4   2  16       75.55       36.81     39.58 o 
   5   2  16       11.99      104.00     77.10 o 
   6   2  16       19.32       47.29     41.09 o 
   1   3  16      234.48      297.56     61.46 o 
   2   3  16       28.10        0.00     44.25 o 
   3   3  16      212.94      235.38     58.26 o 
   4   3  16       24.94      697.54    445.07 o 
   5   3  16        0.42       36.60     35.26 o 
   6   3  16       11.80       35.15     41.40 o 
   2   4  16      176.96      217.34     53.70 o 
   3   4  16      339.22      350.48    131.22 o 
   4   4  16      160.72      259.12    111.93 o 
   5   4  16      105.20       89.52     43.62 o 
   6   4  16       23.61       57.98     53.30 o 
   2   5  16      468.43      464.44     69.21 o 
   3   5  16      292.67      308.61     55.47 o 
   4   5  16      655.96      671.50     80.68 o 
   5   5  16       98.87       84.09     43.81 o 
   4   6  16      436.30      392.82     60.41 o 
                                                 
